# Supplementary material for: Radiative cooling and indoor light management enabled by a transparent and self-cleaning polymer-based metamaterial
Source: Nat Commun. 2024 May 7;15:3798. doi: 10.1038/s41467-024-48150-2 (PMC11076518; doi:10.1038/s41467-024-48150-2)
Supplement: Supplementary file 7 — Source Data [file 41467_2024_48150_MOESM7_ESM.xlsx]

## Sheet: Fig. 2c
		Wavelength (μm)	Global transmittance	Global reflectance	Diffuse transmittance	Diffuse reflectance			Wavelength (μm)	Transmittance	Reflectance	Emissivity
		0.3	0.53802	0.06911	0.01772	0.00342			2.50709	0.79233	0.06955	0.13812
		0.31	0.69305	0.08145	0.00936	0.00329			2.5083	0.79101	0.06763	0.14136
		0.32	0.79077	0.08988	0.00666	0.00345			2.50952	0.78747	0.06801	0.14452
		0.33	0.84727	0.09534	0.0065	0.00334			2.51073	0.78314	0.07014	0.14672
		0.34	0.87091	0.09696	0.00971	0.00326			2.51195	0.78069	0.07121	0.1481
		0.35	0.88751	0.09745	0.01431	0.00351			2.51317	0.78193	0.06985	0.14822
		0.36	0.89554	0.09704	0.01805	0.0035			2.51439	0.78396	0.06822	0.14782
		0.37	0.89825	0.09628	0.01999	0.00361			2.51561	0.78368	0.06841	0.14791
		0.38	0.90101	0.09596	0.02084	0.00457			2.51683	0.78167	0.06945	0.14888
		0.39	0.90392	0.09609	0.02103	0.00575			2.51805	0.77885	0.06999	0.15116
		0.4	0.90509	0.09556	0.02128	0.00613			2.51927	0.77673	0.07011	0.15316
		0.41	0.90633	0.09497	0.02074	0.00631			2.5205	0.77789	0.06981	0.1523
		0.42	0.90554	0.09407	0.02055	0.00628			2.52172	0.78103	0.06836	0.15061
		0.43	0.90649	0.09371	0.02016	0.0062			2.52295	0.78102	0.06685	0.15213
		0.44	0.90534	0.09306	0.01968	0.00619			2.52418	0.77858	0.06703	0.15439
		0.45	0.90583	0.09248	0.01937	0.00626			2.52541	0.77814	0.06734	0.15452
		0.46	0.90629	0.09215	0.01901	0.00624			2.52664	0.7791	0.06723	0.15367
		0.47	0.90925	0.09205	0.01869	0.00624			2.52787	0.77982	0.0684	0.15178
		0.48	0.91125	0.09202	0.01833	0.00626			2.5291	0.77853	0.06986	0.15161
		0.49	0.90525	0.09088	0.01807	0.00628			2.53034	0.77196	0.07014	0.1579
		0.5	0.90619	0.09079	0.01774	0.00629			2.53157	0.76313	0.0699	0.16697
		0.51	0.90844	0.09072	0.01743	0.00626			2.53281	0.76144	0.06852	0.17004
		0.52	0.9104	0.09076	0.01721	0.00624			2.53405	0.76399	0.06574	0.17027
		0.53	0.91104	0.09049	0.01693	0.00625			2.53529	0.76057	0.06461	0.17482
		0.54	0.91076	0.09	0.0166	0.00619			2.53653	0.75954	0.06549	0.17497
		0.55	0.90961	0.08984	0.01648	0.00619			2.53777	0.77021	0.06568	0.16411
		0.56	0.90896	0.08951	0.01618	0.00612			2.53901	0.78022	0.06611	0.15367
		0.57	0.909	0.08933	0.01596	0.00606			2.54026	0.77653	0.06819	0.15528
		0.58	0.90911	0.08885	0.01571	0.00612			2.5415	0.76106	0.0706	0.16834
		0.59	0.91009	0.08843	0.01558	0.00614			2.54275	0.74721	0.07151	0.18128
		0.6	0.9101	0.08794	0.01533	0.00609			2.544	0.74899	0.07072	0.18029
		0.61	0.90997	0.08769	0.01516	0.00604			2.54524	0.76024	0.07054	0.16922
		0.62	0.91026	0.08766	0.01494	0.00599			2.54649	0.75998	0.07177	0.16825
		0.63	0.91033	0.08748	0.01473	0.00601			2.54775	0.75022	0.07253	0.17725
		0.64	0.91027	0.087	0.01452	0.00599			2.549	0.74978	0.07149	0.17873
		0.65	0.91073	0.08682	0.01436	0.00602			2.55025	0.7527	0.06945	0.17785
		0.66	0.91011	0.08646	0.01421	0.00602			2.55151	0.7474	0.0687	0.1839
		0.67	0.91004	0.08634	0.01402	0.00603			2.55276	0.74786	0.06972	0.18242
		0.68	0.91063	0.08619	0.0138	0.00605			2.55402	0.76365	0.06989	0.16646
		0.69	0.9094	0.086	0.01362	0.00607			2.55528	0.77967	0.06857	0.15176
		0.7	0.9099	0.08573	0.01348	0.00613			2.55654	0.78562	0.06785	0.14653
		0.71	0.91012	0.08578	0.01331	0.00606			2.5578	0.78081	0.06795	0.15124
		0.72	0.91045	0.08582	0.0132	0.00617			2.55906	0.75876	0.06898	0.17226
		0.73	0.90923	0.08551	0.01309	0.00619			2.56033	0.72137	0.07097	0.20766
		0.74	0.90927	0.08534	0.01297	0.00616			2.56159	0.68979	0.07173	0.23848
		0.75	0.90948	0.08527	0.01291	0.00618			2.56286	0.68183	0.07103	0.24714
		0.76	0.9084	0.08518	0.01277	0.00633			2.56413	0.69875	0.07025	0.231
		0.77	0.90713	0.08522	0.01267	0.00632			2.5654	0.73081	0.06966	0.19953
		0.78	0.90844	0.08481	0.01273	0.00629			2.56667	0.75208	0.06954	0.17838
		0.79	0.90776	0.08448	0.01271	0.00635			2.56794	0.74547	0.06936	0.18517
		0.8	0.90712	0.08435	0.01262	0.01103			2.56921	0.73018	0.06875	0.20107
		0.81	0.90662	0.0854	0.01264	0.00958			2.57048	0.73448	0.06803	0.19749
		0.82	0.90745	0.08576	0.0125	0.01157			2.57176	0.74092	0.06727	0.19181
		0.83	0.90693	0.08486	0.01247	0.00982			2.57303	0.73111	0.06643	0.20246
		0.84	0.90671	0.08622	0.01241	0.00956			2.57431	0.72277	0.06563	0.2116
		0.85	0.90736	0.08553	0.01254	0.00993			2.57559	0.71831	0.06607	0.21562
		0.86	0.90797	0.086	0.01335	0.01022			2.57687	0.71926	0.06795	0.21279
		0.87	0.90763	0.0856	0.01363	0.01037			2.57815	0.73716	0.06894	0.1939
		0.88	0.90756	0.08534	0.01279	0.01036			2.57943	0.74309	0.06905	0.18786
		0.89	0.90756	0.08498	0.01164	0.01002			2.58072	0.72383	0.06998	0.20619
		0.9	0.90744	0.08479	0.01209	0.01015			2.582	0.70071	0.07046	0.22883
		0.91	0.90736	0.08482	0.01181	0.00995			2.58329	0.68628	0.06872	0.245
		0.92	0.90744	0.08464	0.01215	0.00988			2.58458	0.69162	0.06529	0.24309
		0.93	0.90747	0.0845	0.01151	0.0099			2.58587	0.70411	0.06341	0.23248
		0.94	0.90762	0.08458	0.01197	0.00987			2.58716	0.70208	0.06607	0.23185
		0.95	0.90768	0.08445	0.01167	0.00974			2.58845	0.70491	0.07181	0.22328
		0.96	0.90764	0.08434	0.01142	0.00938			2.58974	0.72483	0.07544	0.19973
		0.97	0.90775	0.08419	0.0116	0.00906			2.59104	0.73518	0.0745	0.19032
		0.98	0.90775	0.0841	0.01158	0.00881			2.59233	0.71544	0.07146	0.2131
		0.99	0.90764	0.08408	0.01159	0.00841			2.59363	0.66919	0.06889	0.26192
		1	0.90762	0.08387	0.01139	0.00815			2.59493	0.63613	0.06782	0.29605
		1.01	0.90773	0.08371	0.01144	0.0079			2.59623	0.66815	0.0692	0.26265
		1.02	0.90782	0.0836	0.01133	0.00769			2.59753	0.7207	0.07075	0.20855
		1.03	0.90788	0.0835	0.01123	0.00734			2.59883	0.74687	0.07058	0.18255
		1.04	0.9078	0.08343	0.01122	0.00722			2.60013	0.74248	0.06956	0.18796
		1.05	0.90822	0.08337	0.01109	0.0072			2.60144	0.71865	0.06775	0.2136
		1.06	0.90802	0.08327	0.01105	0.00712			2.60274	0.69061	0.06459	0.2448
		1.07	0.90804	0.0833	0.01102	0.0072			2.60405	0.66688	0.06234	0.27078
		1.08	0.90798	0.083	0.01094	0.00689			2.60536	0.66077	0.06362	0.27561
		1.09	0.90812	0.0829	0.01082	0.00703			2.60667	0.67923	0.06647	0.2543
		1.1	0.90823	0.08289	0.01098	0.00684			2.60798	0.70232	0.06824	0.22944
		1.11	0.90792	0.08271	0.01075	0.00672			2.60929	0.71911	0.06957	0.21132
		1.12	0.90817	0.08261	0.01072	0.00655			2.61061	0.73122	0.07031	0.19847
		1.13	0.90832	0.08231	0.01058	0.00615			2.61192	0.73542	0.06951	0.19507
		1.14	0.90826	0.08226	0.01058	0.0059			2.61324	0.73292	0.06897	0.19811
		1.15	0.90834	0.0821	0.01051	0.00573			2.61456	0.72127	0.07024	0.20849
		1.16	0.9082	0.08191	0.01054	0.00542			2.61587	0.693	0.07196	0.23504
		1.17	0.90819	0.0818	0.01034	0.00518			2.6172	0.67204	0.07258	0.25538
		1.18	0.9079	0.08169	0.0104	0.00539			2.61852	0.678	0.0702	0.2518
		1.19	0.90787	0.08175	0.01039	0.00556			2.61984	0.69051	0.06551	0.24398
		1.2	0.90788	0.08184	0.01027	0.00604			2.62116	0.71642	0.0643	0.21928
		1.21	0.90769	0.08186	0.01027	0.00625			2.62249	0.74921	0.06712	0.18367
		1.22	0.90784	0.08196	0.01027	0.00644			2.62382	0.75788	0.06724	0.17488
		1.23	0.90803	0.08185	0.01022	0.00657			2.62515	0.73953	0.06457	0.1959
		1.24	0.90817	0.08182	0.01023	0.00659			2.62648	0.71704	0.06505	0.21791
		1.25	0.90809	0.08174	0.00987	0.00665			2.62781	0.70625	0.06924	0.22451
		1.26	0.9082	0.08181	0.00981	0.00667			2.62914	0.69135	0.07126	0.23739
		1.27	0.90793	0.08169	0.00985	0.00667			2.63047	0.68173	0.06954	0.24873
		1.28	0.90783	0.08149	0.01002	0.0067			2.63181	0.69826	0.06776	0.23398
		1.29	0.90757	0.08145	0.00976	0.00659			2.63315	0.71827	0.06713	0.2146
		1.3	0.90765	0.08139	0.00972	0.00673			2.63448	0.73768	0.0677	0.19462
		1.31	0.90797	0.08129	0.00966	0.00678			2.63582	0.76069	0.07128	0.16803
		1.32	0.90783	0.08115	0.00959	0.00673			2.63716	0.77453	0.0742	0.15127
		1.33	0.90787	0.08091	0.00947	0.00638			2.63851	0.77793	0.07199	0.15008
		1.34	0.90714	0.08055	0.00957	0.00596			2.63985	0.77247	0.06863	0.1589
		1.35	0.90674	0.08008	0.00952	0.00579			2.64119	0.75969	0.06904	0.17127
		1.36	0.90659	0.08012	0.00951	0.00619			2.64254	0.75091	0.07151	0.17758
		1.37	0.9072	0.08009	0.00953	0.00633			2.64389	0.74552	0.07246	0.18202
		1.38	0.90726	0.07947	0.00945	0.00621			2.64524	0.73944	0.0712	0.18936
		1.39	0.90721	0.07948	0.00946	0.00638			2.64659	0.74635	0.0694	0.18425
		1.4	0.90732	0.07971	0.00959	0.00641			2.64794	0.76226	0.06847	0.16927
		1.41	0.90746	0.07973	0.0094	0.00621			2.64929	0.76512	0.06849	0.16639
		1.42	0.90762	0.07981	0.00953	0.00616			2.65065	0.74888	0.0696	0.18152
		1.43	0.90801	0.07979	0.00939	0.00608			2.652	0.72677	0.07048	0.20275
		1.44	0.90843	0.07988	0.00931	0.0063			2.65336	0.71898	0.06909	0.21193
		1.45	0.90896	0.07988	0.00922	0.00654			2.65472	0.7249	0.06755	0.20755
		1.46	0.90932	0.07998	0.00912	0.00692			2.65608	0.73492	0.06885	0.19623
		1.47	0.90921	0.07999	0.00917	0.00701			2.65744	0.7384	0.07095	0.19065
		1.48	0.90978	0.08	0.00907	0.00713			2.6588	0.72314	0.07037	0.20649
		1.49	0.90949	0.07997	0.00915	0.00724			2.66017	0.70614	0.06783	0.22603
		1.5	0.90996	0.07998	0.00891	0.00743			2.66153	0.7072	0.06646	0.22634
		1.51	0.90997	0.08	0.00896	0.00761			2.6629	0.70248	0.06685	0.23067
		1.52	0.91014	0.07997	0.00883	0.00761			2.66427	0.6685	0.06696	0.26454
		1.53	0.91041	0.07985	0.00885	0.00771			2.66564	0.62837	0.06605	0.30558
		1.54	0.91028	0.07983	0.00886	0.00775			2.66701	0.62526	0.06606	0.30868
		1.55	0.9104	0.07979	0.00886	0.00774			2.66838	0.63808	0.06692	0.295
		1.56	0.91028	0.07971	0.00888	0.00783			2.66975	0.63968	0.06805	0.29227
		1.57	0.91032	0.07959	0.00884	0.00791			2.67113	0.65084	0.06985	0.27931
		1.58	0.91042	0.07949	0.00874	0.00807			2.67251	0.66833	0.07014	0.26153
		1.59	0.91037	0.07943	0.00883	0.00785			2.67389	0.66259	0.06949	0.26792
		1.6	0.91042	0.07932	0.00874	0.00794			2.67526	0.63364	0.06949	0.29687
		1.61	0.91041	0.07927	0.00881	0.00774			2.67665	0.60543	0.06923	0.32534
		1.62	0.91	0.07912	0.0088	0.00767			2.67803	0.6058	0.06834	0.32586
		1.63	0.90946	0.07883	0.00879	0.00769			2.67941	0.63336	0.0672	0.29944
		1.64	0.9093	0.0786	0.00878	0.00757			2.6808	0.65875	0.06712	0.27413
		1.65	0.90908	0.07837	0.00874	0.00695			2.68218	0.66233	0.06871	0.26896
		1.66	0.90873	0.07801	0.0087	0.00635			2.68357	0.6528	0.06964	0.27756
		1.67	0.90816	0.07771	0.00879	0.00612			2.68496	0.64934	0.06904	0.28162
		1.68	0.9077	0.07768	0.0087	0.00597			2.68635	0.65803	0.06903	0.27294
		1.69	0.90686	0.07752	0.00886	0.00574			2.68775	0.67657	0.07009	0.25334
		1.7	0.90664	0.07752	0.00879	0.00586			2.68914	0.69901	0.07057	0.23042
		1.71	0.90625	0.07737	0.00874	0.00594			2.69054	0.71064	0.07027	0.21909
		1.72	0.90585	0.07724	0.00864	0.00603			2.69193	0.69618	0.07076	0.23306
		1.73	0.90589	0.07725	0.00873	0.00592			2.69333	0.65977	0.07149	0.26874
		1.74	0.90611	0.07725	0.00872	0.006			2.69473	0.63897	0.0696	0.29143
		1.75	0.90632	0.07723	0.00881	0.00631			2.69613	0.65816	0.06573	0.27611
		1.76	0.90597	0.07721	0.00858	0.00662			2.69754	0.68711	0.06352	0.24937
		1.77	0.90624	0.07729	0.00871	0.00656			2.69894	0.69584	0.065	0.23916
		1.78	0.90629	0.07724	0.00868	0.0066			2.70035	0.685	0.06928	0.24572
		1.79	0.90587	0.07705	0.00862	0.00687			2.70175	0.67886	0.07192	0.24922
		1.8	0.90543	0.07704	0.0085	0.00709			2.70316	0.68735	0.07095	0.2417
		1.81	0.90454	0.07664	0.00859	0.007			2.70457	0.69506	0.06977	0.23517
		1.82	0.9037	0.07675	0.00847	0.00704			2.70598	0.6919	0.0695	0.2386
		1.83	0.9023	0.07637	0.00845	0.00698			2.7074	0.67282	0.06808	0.2591
		1.84	0.90155	0.0761	0.00851	0.0072			2.70881	0.64149	0.06579	0.29272
		1.85	0.90116	0.07606	0.00861	0.00693			2.71023	0.62683	0.06442	0.30875
		1.86	0.90028	0.0756	0.00866	0.00695			2.71164	0.65179	0.06318	0.28503
		1.87	0.90018	0.07579	0.00857	0.00758			2.71306	0.68672	0.06192	0.25136
		1.88	0.89992	0.07575	0.00878	0.00689			2.71448	0.70145	0.06315	0.2354
		1.89	0.89931	0.07561	0.00832	0.00645			2.71591	0.69202	0.06611	0.24187
		1.9	0.89909	0.07493	0.00812	0.00656			2.71733	0.6644	0.06658	0.26902
		1.91	0.89918	0.07536	0.00831	0.00644			2.71875	0.62668	0.0639	0.30942
		1.92	0.89943	0.07537	0.00839	0.00673			2.72018	0.59829	0.06126	0.34045
		1.93	0.89883	0.07527	0.00793	0.00679			2.72161	0.60608	0.05965	0.33427
		1.94	0.89776	0.07553	0.00806	0.00684			2.72304	0.61768	0.05773	0.32459
		1.95	0.89724	0.07531	0.00841	0.00666			2.72447	0.613	0.05662	0.33038
		1.96	0.89575	0.07485	0.00831	0.00679			2.7259	0.62967	0.05827	0.31206
		1.97	0.89501	0.07496	0.00794	0.00713			2.72733	0.66219	0.06101	0.2768
		1.98	0.8937	0.07515	0.0079	0.00716			2.72877	0.6779	0.06241	0.25969
		1.99	0.89201	0.07466	0.00764	0.00676			2.73021	0.67701	0.06249	0.2605
		2	0.89062	0.07453	0.00783	0.00714			2.73165	0.66706	0.0624	0.27054
		2.01	0.88841	0.0741	0.00844	0.0071			2.73309	0.64721	0.06279	0.29
		2.02	0.88603	0.07348	0.00827	0.00705			2.73453	0.62581	0.06311	0.31108
		2.03	0.88351	0.07255	0.00815	0.00707			2.73597	0.61528	0.06192	0.3228
		2.04	0.88041	0.07336	0.00764	0.00692			2.73741	0.5966	0.05949	0.34391
		2.05	0.87843	0.07181	0.00802	0.00722			2.73886	0.55392	0.05763	0.38845
		2.06	0.87574	0.07271	0.00777	0.00696			2.74031	0.52102	0.05673	0.42225
		2.07	0.87483	0.07097	0.00853	0.00651			2.74176	0.53853	0.05675	0.40472
		2.08	0.87225	0.07156	0.00738	0.00659			2.74321	0.57667	0.0578	0.36553
		2.09	0.87017	0.07086	0.00791	0.00657			2.74466	0.59733	0.0578	0.34487
		2.1	0.86888	0.07101	0.00789	0.00636			2.74611	0.5981	0.05571	0.34619
		2.11	0.86645	0.07043	0.00866	0.00643			2.74757	0.59042	0.05396	0.35562
		2.12	0.86492	0.06975	0.00822	0.00598			2.74903	0.57958	0.05412	0.3663
		2.13	0.86276	0.06879	0.0078	0.00632			2.75048	0.56656	0.0551	0.37834
		2.14	0.86261	0.06906	0.00822	0.00522			2.75194	0.55172	0.05585	0.39243
		2.15	0.86293	0.06899	0.00878	0.00645			2.75341	0.52876	0.0559	0.41534
		2.16	0.86609	0.06849	0.00991	0.00645			2.75487	0.49909	0.05525	0.44566
		2.17	0.8684	0.07023	0.0096	0.00611			2.75633	0.49293	0.05525	0.45182
		2.18	0.87184	0.06975	0.00752	0.00585			2.7578	0.51469	0.05596	0.42935
		2.19	0.87403	0.07009	0.00965	0.00541			2.75927	0.52758	0.0557	0.41672
		2.2	0.87463	0.07114	0.00771	0.00574			2.76074	0.51822	0.05428	0.4275
		2.21	0.87618	0.07101	0.00852	0.00521			2.76221	0.4983	0.05386	0.44784
		2.22	0.87705	0.07151	0.00795	0.0054			2.76368	0.48968	0.05563	0.45469
		2.23	0.87704	0.07019	0.00901	0.00519			2.76515	0.49111	0.05589	0.453
		2.24	0.87706	0.07084	0.00846	0.00446			2.76663	0.48859	0.05294	0.45847
		2.25	0.87567	0.07061	0.00657	0.0045			2.76811	0.48717	0.05089	0.46194
		2.26	0.87415	0.07019	0.00757	0.00476			2.76959	0.48775	0.05179	0.46046
		2.27	0.87449	0.07059	0.00804	0.00502			2.77107	0.48699	0.05222	0.46079
		2.28	0.87324	0.07069	0.00765	0.00435			2.77255	0.49311	0.05006	0.45683
		2.29	0.87143	0.06994	0.00695	0.00454			2.77403	0.49971	0.04808	0.45221
		2.3	0.87031	0.06926	0.008	0.00518			2.77552	0.49381	0.0494	0.45679
		2.31	0.86761	0.06903	0.00884	0.00518			2.777	0.48339	0.05331	0.4633
		2.32	0.86652	0.06804	0.00596	0.0049			2.77849	0.47936	0.05678	0.46386
		2.33	0.86436	0.06945	0.00692	0.00541			2.77998	0.47633	0.05777	0.4659
		2.34	0.86162	0.06839	0.00602	0.00492			2.78147	0.47174	0.05593	0.47233
		2.35	0.85955	0.06765	0.00585	0.00536			2.78296	0.47314	0.05339	0.47347
		2.36	0.85739	0.0681	0.00853	0.0049			2.78446	0.47471	0.05339	0.4719
		2.37	0.8565	0.06807	0.00742	0.00519			2.78596	0.4633	0.05554	0.48116
		2.38	0.85566	0.06768	0.00871	0.00402			2.78745	0.45217	0.05619	0.49164
		2.39	0.85472	0.06625	0.0087	0.00472			2.78895	0.46404	0.05432	0.48164
		2.4	0.85236	0.06669	0.00845	0.00505			2.79045	0.48448	0.05254	0.46298
		2.41	0.85344	0.06589	0.00805	0.00496			2.79196	0.49347	0.05238	0.45415
		2.42	0.85098	0.0669	0.00733	0.00471			2.79346	0.49261	0.05369	0.4537
		2.43	0.84903	0.06663	0.00743	0.00571			2.79497	0.48985	0.05464	0.45551
		2.44	0.85026	0.06548	0.00927	0.00494			2.79647	0.48922	0.05447	0.45631
		2.45	0.85028	0.06875	0.00597	0.00401			2.79798	0.4911	0.05478	0.45412
		2.46	0.84685	0.06461	0.00817	0.00312			2.79949	0.4886	0.05528	0.45612
		2.47	0.84598	0.06664	0.00818	0.00538			2.80101	0.47204	0.05477	0.47319
		2.48	0.84891	0.06504	0.00753	0.00464			2.80252	0.44872	0.05306	0.49822
		2.49	0.84859	0.06673	0.00878	0.00415			2.80404	0.44393	0.05112	0.50495
		2.5	0.85107	0.06666	0.00856	0.00563			2.80555	0.45915	0.05119	0.48966
									2.80707	0.47259	0.05246	0.47495
									2.80859	0.47942	0.05196	0.46862
									2.81012	0.48357	0.04998	0.46645
									2.81164	0.48366	0.04939	0.46695
									2.81317	0.47889	0.05013	0.47098
									2.81469	0.47446	0.05027	0.47527
									2.81622	0.47452	0.05021	0.47527
									2.81775	0.47279	0.04962	0.47759
									2.81928	0.46664	0.04811	0.48525
									2.82082	0.46601	0.04795	0.48604
									2.82235	0.47354	0.04989	0.47657
									2.82389	0.48012	0.05161	0.46827
									2.82543	0.48118	0.05141	0.46741
									2.82697	0.4795	0.05021	0.47029
									2.82851	0.47844	0.04993	0.47163
									2.83006	0.47664	0.05085	0.47251
									2.8316	0.47103	0.05131	0.47766
									2.83315	0.46313	0.05019	0.48668
									2.8347	0.45778	0.04877	0.49345
									2.83625	0.45669	0.0491	0.49421
									2.8378	0.45872	0.05086	0.49042
									2.83936	0.46422	0.05202	0.48376
									2.84091	0.47215	0.05133	0.47652
									2.84247	0.47849	0.04888	0.47263
									2.84403	0.48142	0.0467	0.47188
									2.84559	0.48104	0.0477	0.47126
									2.84715	0.47719	0.05143	0.47138
									2.84872	0.47395	0.05377	0.47228
									2.85028	0.47493	0.05264	0.47243
									2.85185	0.47391	0.05013	0.47596
									2.85342	0.4671	0.04795	0.48495
									2.85499	0.46337	0.04727	0.48936
									2.85656	0.46761	0.04903	0.48336
									2.85814	0.47284	0.05108	0.47608
									2.85972	0.47433	0.0513	0.47437
									2.86129	0.47404	0.05047	0.47549
									2.86287	0.47508	0.04976	0.47516
									2.86445	0.47727	0.0492	0.47353
									2.86604	0.47767	0.04884	0.47349
									2.86762	0.47634	0.04877	0.47489
									2.86921	0.47551	0.04859	0.4759
									2.8708	0.47463	0.0492	0.47617
									2.87239	0.47314	0.05062	0.47624
									2.87398	0.47339	0.0507	0.47591
									2.87558	0.47573	0.05019	0.47408
									2.87717	0.47717	0.05118	0.47165
									2.87877	0.47739	0.05199	0.47062
									2.88037	0.4788	0.05053	0.47067
									2.88197	0.48086	0.04856	0.47058
									2.88357	0.48148	0.04788	0.47064
									2.88518	0.4807	0.0475	0.4718
									2.88678	0.47867	0.04731	0.47402
									2.88839	0.47659	0.04838	0.47503
									2.89	0.47745	0.04977	0.47278
									2.89161	0.48021	0.05029	0.4695
									2.89323	0.48206	0.05043	0.46751
									2.89484	0.48464	0.04956	0.4658
									2.89646	0.48866	0.048	0.46334
									2.89808	0.48837	0.05	0.46163
									2.8997	0.48165	0.0545	0.46385
									2.90132	0.47663	0.0543	0.46907
									2.90295	0.47747	0.0496	0.47293
									2.90457	0.47945	0.04666	0.47389
									2.9062	0.48147	0.04711	0.47142
									2.90783	0.48566	0.04858	0.46576
									2.90946	0.49049	0.04941	0.4601
									2.9111	0.49221	0.04983	0.45796
									2.91273	0.49055	0.05052	0.45893
									2.91437	0.48919	0.05084	0.45997
									2.91601	0.48983	0.05062	0.45955
									2.91765	0.49001	0.05118	0.45881
									2.91929	0.48781	0.05208	0.46011
									2.92094	0.48465	0.05181	0.46354
									2.92258	0.48294	0.05071	0.46635
									2.92423	0.48503	0.05008	0.46489
									2.92588	0.48978	0.05045	0.45977
									2.92753	0.49269	0.05092	0.45639
									2.92919	0.49294	0.0501	0.45696
									2.93084	0.49222	0.04832	0.45946
									2.9325	0.4915	0.04763	0.46087
									2.93416	0.49083	0.04891	0.46026
									2.93582	0.4898	0.05023	0.45997
									2.93749	0.48995	0.05083	0.45922
									2.93915	0.49283	0.0517	0.45547
									2.94082	0.49626	0.05155	0.45219
									2.94249	0.49744	0.04979	0.45277
									2.94416	0.49745	0.04845	0.4541
									2.94583	0.49735	0.0485	0.45415
									2.94751	0.49681	0.05006	0.45313
									2.94918	0.49648	0.05257	0.45095
									2.95086	0.49509	0.05394	0.45097
									2.95254	0.49247	0.05298	0.45455
									2.95422	0.49246	0.05077	0.45677
									2.95591	0.49613	0.04994	0.45393
									2.95759	0.49988	0.05161	0.44851
									2.95928	0.50154	0.05436	0.4441
									2.96097	0.50224	0.05611	0.44165
									2.96266	0.50295	0.05397	0.44308
									2.96436	0.50286	0.04924	0.4479
									2.96605	0.50131	0.04753	0.45116
									2.96775	0.50017	0.04894	0.45089
									2.96945	0.50016	0.04987	0.44997
									2.97115	0.5004	0.05014	0.44946
									2.97286	0.50197	0.05032	0.44771
									2.97456	0.50385	0.05058	0.44557
									2.97627	0.5037	0.05151	0.44479
									2.97798	0.50275	0.05257	0.44468
									2.97969	0.50274	0.05298	0.44428
									2.98141	0.50404	0.05326	0.4427
									2.98312	0.5057	0.0537	0.4406
									2.98484	0.50615	0.05307	0.44078
									2.98656	0.50541	0.05114	0.44345
									2.98828	0.50472	0.05042	0.44486
									2.99	0.50461	0.05254	0.44285
									2.99173	0.50543	0.05509	0.43948
									2.99345	0.50593	0.05452	0.43955
									2.99518	0.50437	0.05195	0.44368
									2.99692	0.50313	0.05144	0.44543
									2.99865	0.50411	0.05333	0.44256
									3.00038	0.50588	0.05505	0.43907
									3.00212	0.50745	0.05465	0.4379
									3.00386	0.50828	0.0525	0.43922
									3.0056	0.50765	0.05085	0.4415
									3.00735	0.50542	0.05062	0.44396
									3.00909	0.50366	0.05072	0.44562
									3.01084	0.50454	0.04908	0.44638
									3.01259	0.50701	0.0465	0.44649
									3.01434	0.50872	0.04708	0.4442
									3.01609	0.50884	0.0507	0.44046
									3.01785	0.50858	0.05339	0.43803
									3.01961	0.5087	0.0536	0.4377
									3.02137	0.50961	0.05265	0.43774
									3.02313	0.51194	0.05168	0.43638
									3.02489	0.51295	0.05123	0.43582
									3.02666	0.51109	0.0524	0.43651
									3.02842	0.50989	0.05415	0.43596
									3.03019	0.51064	0.05456	0.4348
									3.03197	0.51086	0.05393	0.43521
									3.03374	0.50943	0.05247	0.4381
									3.03552	0.50776	0.05119	0.44105
									3.0373	0.5073	0.05183	0.44087
									3.03908	0.50806	0.0532	0.43874
									3.04086	0.50965	0.05282	0.43753
									3.04264	0.51171	0.0504	0.43789
									3.04443	0.51347	0.04853	0.438
									3.04622	0.51463	0.04979	0.43558
									3.04801	0.51541	0.05252	0.43207
									3.0498	0.51484	0.05315	0.43201
									3.0516	0.51177	0.05166	0.43657
									3.05339	0.50868	0.05096	0.44036
									3.05519	0.50945	0.0519	0.43865
									3.05699	0.5129	0.05284	0.43426
									3.0588	0.51439	0.05318	0.43243
									3.0606	0.51288	0.05343	0.43369
									3.06241	0.51139	0.05305	0.43556
									3.06422	0.51174	0.05154	0.43672
									3.06603	0.51369	0.05032	0.43599
									3.06785	0.5165	0.05069	0.43281
									3.06966	0.51727	0.05148	0.43125
									3.07148	0.51485	0.05124	0.43391
									3.0733	0.51331	0.05123	0.43546
									3.07513	0.51463	0.05265	0.43272
									3.07695	0.51618	0.0536	0.43022
									3.07878	0.51592	0.05252	0.43156
									3.08061	0.51375	0.05073	0.43552
									3.08244	0.51267	0.04951	0.43782
									3.08427	0.51531	0.0501	0.43459
									3.08611	0.51848	0.05289	0.42863
									3.08795	0.51902	0.05445	0.42653
									3.08979	0.51838	0.05318	0.42844
									3.09163	0.51757	0.05257	0.42986
									3.09347	0.51621	0.05317	0.43062
									3.09532	0.51508	0.05282	0.4321
									3.09717	0.51439	0.05271	0.4329
									3.09902	0.51362	0.05376	0.43262
									3.10088	0.51447	0.0541	0.43143
									3.10273	0.51671	0.05303	0.43026
									3.10459	0.51673	0.0514	0.43187
									3.10645	0.51429	0.04934	0.43637
									3.10831	0.5116	0.04778	0.44062
									3.11018	0.51021	0.04908	0.44071
									3.11204	0.51064	0.05254	0.43682
									3.11391	0.51105	0.05476	0.43419
									3.11578	0.51057	0.05435	0.43508
									3.11766	0.51071	0.05268	0.43661
									3.11953	0.51127	0.05145	0.43728
									3.12141	0.51108	0.05095	0.43797
									3.12329	0.51015	0.05079	0.43906
									3.12517	0.50924	0.05096	0.4398
									3.12706	0.50985	0.05129	0.43886
									3.12895	0.51137	0.05068	0.43795
									3.13084	0.51159	0.04953	0.43888
									3.13273	0.51097	0.05009	0.43894
									3.13462	0.50997	0.05208	0.43795
									3.13652	0.50759	0.05308	0.43933
									3.13842	0.50527	0.05175	0.44298
									3.14032	0.50617	0.04934	0.44449
									3.14222	0.50958	0.04889	0.44153
									3.14413	0.51007	0.0516	0.43833
									3.14603	0.50678	0.05509	0.43813
									3.14794	0.50518	0.05611	0.43871
									3.14986	0.50685	0.05449	0.43866
									3.15177	0.50842	0.0528	0.43878
									3.15369	0.50853	0.05259	0.43888
									3.15561	0.50791	0.05279	0.4393
									3.15753	0.50739	0.05234	0.44027
									3.15945	0.50756	0.05255	0.43989
									3.16138	0.50751	0.05369	0.4388
									3.16331	0.50654	0.05451	0.43895
									3.16524	0.50545	0.05472	0.43983
									3.16717	0.50504	0.05317	0.44179
									3.16911	0.50516	0.05018	0.44466
									3.17105	0.50497	0.04884	0.44619
									3.17299	0.50388	0.05033	0.44579
									3.17493	0.50232	0.0535	0.44418
									3.17688	0.50248	0.05577	0.44175
									3.17882	0.5049	0.05512	0.43998
									3.18078	0.50588	0.05378	0.44034
									3.18273	0.50423	0.05383	0.44194
									3.18468	0.50258	0.05345	0.44397
									3.18664	0.50242	0.05232	0.44526
									3.1886	0.50302	0.05236	0.44462
									3.19056	0.50232	0.05289	0.44479
									3.19253	0.50078	0.05226	0.44696
									3.19449	0.49968	0.05152	0.4488
									3.19646	0.49768	0.05203	0.45029
									3.19844	0.49591	0.05242	0.45167
									3.20041	0.49698	0.05136	0.45166
									3.20239	0.49909	0.04992	0.45099
									3.20437	0.49856	0.04884	0.4526
									3.20635	0.49634	0.04842	0.45524
									3.20833	0.49644	0.0491	0.45446
									3.21032	0.4987	0.04991	0.45139
									3.21231	0.49996	0.05057	0.44947
									3.2143	0.49978	0.05142	0.4488
									3.21629	0.49931	0.05148	0.44921
									3.21829	0.49875	0.0508	0.45045
									3.22029	0.49785	0.05017	0.45198
									3.22229	0.49566	0.0495	0.45484
									3.22429	0.49207	0.04961	0.45832
									3.2263	0.48991	0.05101	0.45908
									3.22831	0.49087	0.05213	0.457
									3.23032	0.49307	0.05201	0.45492
									3.23233	0.49344	0.05095	0.45561
									3.23435	0.49148	0.04966	0.45886
									3.23637	0.49017	0.04979	0.46004
									3.23839	0.49041	0.05134	0.45825
									3.24041	0.49074	0.05221	0.45705
									3.24244	0.49031	0.05204	0.45765
									3.24447	0.48896	0.05219	0.45885
									3.2465	0.48846	0.05271	0.45883
									3.24854	0.48963	0.05201	0.45836
									3.25057	0.49098	0.05029	0.45873
									3.25261	0.49119	0.05018	0.45863
									3.25465	0.49037	0.0515	0.45813
									3.2567	0.48943	0.05161	0.45896
									3.25875	0.48788	0.0507	0.46142
									3.26079	0.48572	0.05045	0.46383
									3.26285	0.48433	0.05101	0.46466
									3.2649	0.48408	0.05188	0.46404
									3.26696	0.48475	0.05246	0.46279
									3.26902	0.48568	0.05216	0.46216
									3.27108	0.48639	0.05106	0.46255
									3.27315	0.48755	0.0502	0.46225
									3.27521	0.4885	0.05012	0.46138
									3.27728	0.48734	0.04997	0.46269
									3.27936	0.48513	0.05031	0.46456
									3.28143	0.48452	0.05301	0.46247
									3.28351	0.48546	0.05577	0.45877
									3.28559	0.48588	0.05454	0.45958
									3.28767	0.48464	0.05171	0.46365
									3.28976	0.48282	0.05088	0.4663
									3.29185	0.48186	0.05039	0.46775
									3.29394	0.48201	0.0491	0.46889
									3.29604	0.48209	0.04802	0.46989
									3.29813	0.48104	0.04794	0.47102
									3.30023	0.48034	0.04946	0.4702
									3.30233	0.48079	0.05074	0.46847
									3.30444	0.48054	0.04982	0.46964
									3.30655	0.47971	0.04823	0.47206
									3.30866	0.48042	0.04777	0.47181
									3.31077	0.48148	0.04832	0.4702
									3.31288	0.48032	0.04973	0.46995
									3.315	0.4784	0.0506	0.471
									3.31712	0.47773	0.04952	0.47275
									3.31925	0.47754	0.04867	0.47379
									3.32137	0.4774	0.04982	0.47278
									3.3235	0.47776	0.05215	0.47009
									3.32563	0.47794	0.0542	0.46786
									3.32777	0.47778	0.0535	0.46872
									3.32991	0.47744	0.0507	0.47186
									3.33205	0.47584	0.0495	0.47466
									3.33419	0.47411	0.04981	0.47608
									3.33633	0.47412	0.05002	0.47586
									3.33848	0.47403	0.0513	0.47467
									3.34063	0.47278	0.05287	0.47435
									3.34279	0.47207	0.05159	0.47634
									3.34494	0.47202	0.0485	0.47948
									3.3471	0.47175	0.04752	0.48073
									3.34927	0.47234	0.048	0.47966
									3.35143	0.47432	0.04701	0.47867
									3.3536	0.47554	0.04591	0.47855
									3.35577	0.47475	0.04669	0.47856
									3.35794	0.47291	0.04831	0.47878
									3.36012	0.47113	0.04978	0.47909
									3.3623	0.47045	0.05072	0.47883
									3.36448	0.47076	0.05085	0.47839
									3.36666	0.47021	0.05004	0.47975
									3.36885	0.4685	0.04917	0.48233
									3.37104	0.468	0.04954	0.48246
									3.37324	0.46922	0.04953	0.48125
									3.37543	0.46929	0.04785	0.48286
									3.37763	0.4684	0.04762	0.48398
									3.37983	0.46971	0.04997	0.48032
									3.38204	0.47123	0.05046	0.47831
									3.38425	0.46994	0.04728	0.48278
									3.38646	0.46876	0.04452	0.48672
									3.38867	0.46935	0.04519	0.48546
									3.39089	0.46953	0.04866	0.48181
									3.3931	0.46858	0.05154	0.47988
									3.39533	0.4674	0.05109	0.48151
									3.39755	0.46745	0.04995	0.4826
									3.39978	0.46896	0.05083	0.48021
									3.40201	0.46971	0.05121	0.47908
									3.40424	0.4684	0.04987	0.48173
									3.40648	0.46666	0.04924	0.4841
									3.40872	0.46583	0.04937	0.4848
									3.41096	0.46482	0.04886	0.48632
									3.41321	0.4632	0.04845	0.48835
									3.41546	0.46281	0.04879	0.4884
									3.41771	0.4644	0.0492	0.4864
									3.41996	0.46619	0.04901	0.4848
									3.42222	0.46669	0.04852	0.48479
									3.42448	0.46552	0.04834	0.48614
									3.42674	0.46334	0.04858	0.48808
									3.42901	0.46224	0.04902	0.48874
									3.43128	0.46267	0.04865	0.48868
									3.43355	0.46449	0.04713	0.48838
									3.43583	0.46836	0.04635	0.48529
									3.43811	0.47167	0.04777	0.48056
									3.44039	0.47102	0.04955	0.47943
									3.44267	0.46719	0.05022	0.48259
									3.44496	0.46378	0.05061	0.48561
									3.44725	0.4628	0.04992	0.48728
									3.44954	0.46252	0.04822	0.48926
									3.45184	0.4615	0.04757	0.49093
									3.45414	0.46108	0.04748	0.49144
									3.45644	0.46243	0.04728	0.49029
									3.45875	0.46478	0.04751	0.48771
									3.46106	0.46636	0.04772	0.48592
									3.46337	0.46552	0.04774	0.48674
									3.46568	0.46272	0.04824	0.48904
									3.468	0.46066	0.04932	0.49002
									3.47032	0.4602	0.05028	0.48952
									3.47265	0.46028	0.05079	0.48893
									3.47498	0.46084	0.05082	0.48834
									3.47731	0.46155	0.04993	0.48852
									3.47964	0.46204	0.04836	0.4896
									3.48198	0.46247	0.04717	0.49036
									3.48432	0.46239	0.04712	0.49049
									3.48666	0.46236	0.04816	0.48948
									3.48901	0.46314	0.04859	0.48827
									3.49136	0.46359	0.04743	0.48898
									3.49371	0.46309	0.04669	0.49022
									3.49606	0.46244	0.04793	0.48963
									3.49842	0.46275	0.05041	0.48684
									3.50079	0.46408	0.05208	0.48384
									3.50315	0.4648	0.05176	0.48344
									3.50552	0.46469	0.05073	0.48458
									3.50789	0.46457	0.04951	0.48592
									3.51027	0.46389	0.04823	0.48788
									3.51264	0.46346	0.04916	0.48738
									3.51503	0.4645	0.05184	0.48366
									3.51741	0.4658	0.05293	0.48127
									3.5198	0.46598	0.05246	0.48156
									3.52219	0.46506	0.05248	0.48246
									3.52458	0.46386	0.05278	0.48336
									3.52698	0.46331	0.05219	0.4845
									3.52938	0.46369	0.05182	0.48449
									3.53179	0.46463	0.05308	0.48229
									3.53419	0.46545	0.05374	0.48081
									3.53661	0.46569	0.05231	0.482
									3.53902	0.46539	0.05039	0.48422
									3.54144	0.46477	0.04887	0.48636
									3.54386	0.46483	0.04823	0.48694
									3.54628	0.46639	0.04889	0.48472
									3.54871	0.46771	0.05007	0.48222
									3.55114	0.46759	0.05051	0.4819
									3.55357	0.46723	0.05022	0.48255
									3.55601	0.46706	0.05034	0.4826
									3.55845	0.4674	0.05072	0.48188
									3.5609	0.46848	0.05108	0.48044
									3.56334	0.46907	0.05168	0.47925
									3.56579	0.46915	0.0521	0.47875
									3.56825	0.46901	0.05166	0.47933
									3.5707	0.46778	0.05008	0.48214
									3.57317	0.46657	0.04856	0.48487
									3.57563	0.46739	0.0491	0.48351
									3.5781	0.46978	0.05093	0.47929
									3.58057	0.47178	0.05097	0.47725
									3.58304	0.47197	0.04932	0.47871
									3.58552	0.47109	0.04893	0.47998
									3.588	0.47065	0.04995	0.4794
									3.59049	0.47047	0.05096	0.47857
									3.59298	0.47069	0.05205	0.47726
									3.59547	0.47185	0.05283	0.47532
									3.59796	0.47273	0.05296	0.47431
									3.60046	0.47279	0.05346	0.47375
									3.60296	0.47312	0.0542	0.47268
									3.60547	0.47389	0.05377	0.47234
									3.60798	0.47389	0.05203	0.47408
									3.61049	0.47342	0.0502	0.47638
									3.61301	0.47391	0.04929	0.4768
									3.61553	0.47415	0.04932	0.47653
									3.61805	0.47336	0.04934	0.4773
									3.62057	0.47338	0.04858	0.47804
									3.62311	0.47407	0.04763	0.4783
									3.62564	0.47462	0.04707	0.47831
									3.62818	0.47619	0.04714	0.47667
									3.63072	0.4781	0.04898	0.47292
									3.63326	0.47807	0.05188	0.47005
									3.63581	0.47694	0.05294	0.47012
									3.63836	0.47684	0.05154	0.47162
									3.64092	0.47745	0.04957	0.47298
									3.64347	0.4779	0.04896	0.47314
									3.64604	0.47816	0.05055	0.47129
									3.6486	0.47791	0.05249	0.4696
									3.65117	0.47771	0.05174	0.47055
									3.65374	0.47906	0.04961	0.47133
									3.65632	0.48162	0.04963	0.46875
									3.6589	0.48325	0.05087	0.46588
									3.66149	0.48302	0.05099	0.46599
									3.66407	0.48225	0.05054	0.46721
									3.66666	0.48209	0.05009	0.46782
									3.66926	0.482	0.04933	0.46867
									3.67186	0.48177	0.04849	0.46974
									3.67446	0.48201	0.0484	0.46959
									3.67707	0.48254	0.04948	0.46798
									3.67968	0.48247	0.05074	0.46679
									3.68229	0.48172	0.05109	0.46719
									3.68491	0.48134	0.0506	0.46806
									3.68753	0.48165	0.04986	0.46849
									3.69015	0.48236	0.04981	0.46783
									3.69278	0.48378	0.05077	0.46545
									3.69541	0.48484	0.05183	0.46333
									3.69805	0.48387	0.05238	0.46375
									3.70069	0.48218	0.05206	0.46576
									3.70333	0.48251	0.05079	0.4667
									3.70598	0.48501	0.05002	0.46497
									3.70863	0.48746	0.05043	0.46211
									3.71128	0.48874	0.05084	0.46042
									3.71394	0.4895	0.05091	0.45959
									3.7166	0.48959	0.05135	0.45906
									3.71927	0.48836	0.05218	0.45946
									3.72194	0.48748	0.05248	0.46004
									3.72461	0.48853	0.05194	0.45953
									3.72729	0.48998	0.05124	0.45878
									3.72997	0.49014	0.05122	0.45864
									3.73266	0.48957	0.05172	0.45871
									3.73535	0.48937	0.05159	0.45904
									3.73804	0.49047	0.05091	0.45862
									3.74074	0.49279	0.05028	0.45693
									3.74344	0.49368	0.04978	0.45654
									3.74614	0.49255	0.04991	0.45754
									3.74885	0.49228	0.05088	0.45684
									3.75157	0.49322	0.05193	0.45485
									3.75428	0.49399	0.05199	0.45402
									3.757	0.49422	0.05148	0.4543
									3.75973	0.4937	0.05163	0.45467
									3.76246	0.49301	0.05167	0.45532
									3.76519	0.49292	0.05074	0.45634
									3.76792	0.49288	0.05025	0.45687
									3.77066	0.49242	0.05093	0.45665
									3.77341	0.49271	0.05188	0.45541
									3.77616	0.49422	0.05186	0.45392
									3.77891	0.49639	0.05034	0.45327
									3.78167	0.49885	0.04928	0.45187
									3.78443	0.50009	0.04987	0.45004
									3.78719	0.49919	0.05011	0.4507
									3.78996	0.49824	0.05	0.45176
									3.79273	0.49893	0.05108	0.44999
									3.79551	0.49973	0.05193	0.44834
									3.79829	0.49924	0.05117	0.44959
									3.80107	0.49841	0.04975	0.45184
									3.80386	0.49791	0.04868	0.45341
									3.80665	0.49785	0.0485	0.45365
									3.80945	0.49834	0.04971	0.45195
									3.81225	0.499	0.05136	0.44964
									3.81506	0.49961	0.05196	0.44843
									3.81787	0.50078	0.05117	0.44805
									3.82068	0.50248	0.04981	0.44771
									3.8235	0.50313	0.04957	0.4473
									3.82632	0.50265	0.05058	0.44677
									3.82915	0.50266	0.05121	0.44613
									3.83198	0.50326	0.05112	0.44562
									3.83481	0.50312	0.05127	0.44561
									3.83765	0.50231	0.05194	0.44575
									3.84049	0.50232	0.05262	0.44506
									3.84334	0.50343	0.05327	0.4433
									3.84619	0.50521	0.05352	0.44127
									3.84904	0.50697	0.05243	0.4406
									3.8519	0.50741	0.051	0.44159
									3.85477	0.50667	0.05089	0.44244
									3.85764	0.50587	0.05129	0.44284
									3.86051	0.50523	0.05082	0.44395
									3.86339	0.5046	0.05003	0.44537
									3.86627	0.50484	0.05016	0.445
									3.86915	0.50598	0.05133	0.44269
									3.87204	0.50644	0.05201	0.44155
									3.87494	0.50618	0.05124	0.44258
									3.87783	0.50628	0.05093	0.44279
									3.88074	0.50693	0.05218	0.44089
									3.88364	0.50792	0.05327	0.43881
									3.88655	0.50811	0.0535	0.43839
									3.88947	0.50724	0.05334	0.43942
									3.89239	0.50747	0.05241	0.44012
									3.89531	0.50872	0.0513	0.43998
									3.89824	0.50877	0.05178	0.43945
									3.90118	0.50813	0.05299	0.43888
									3.90411	0.50803	0.0526	0.43937
									3.90706	0.50832	0.05125	0.44043
									3.91	0.50877	0.05089	0.44034
									3.91295	0.50921	0.05172	0.43907
									3.91591	0.50975	0.05322	0.43703
									3.91887	0.51028	0.05449	0.43523
									3.92183	0.50995	0.05447	0.43558
									3.9248	0.5087	0.05304	0.43826
									3.92778	0.50771	0.05128	0.44101
									3.93075	0.50747	0.0507	0.44183
									3.93374	0.50796	0.05103	0.44101
									3.93672	0.50939	0.0508	0.43981
									3.93971	0.51114	0.05019	0.43867
									3.94271	0.51232	0.05013	0.43755
									3.94571	0.5126	0.05023	0.43717
									3.94872	0.51179	0.05013	0.43808
									3.95173	0.51011	0.05047	0.43942
									3.95474	0.50834	0.05163	0.44003
									3.95776	0.50777	0.05271	0.43952
									3.96078	0.50922	0.05243	0.43835
									3.96381	0.51158	0.05154	0.43688
									3.96684	0.51256	0.05153	0.43591
									3.96988	0.51122	0.05197	0.43681
									3.97292	0.50917	0.05184	0.43899
									3.97597	0.50853	0.05113	0.44034
									3.97902	0.50942	0.0506	0.43998
									3.98208	0.51081	0.05126	0.43793
									3.98514	0.51152	0.05269	0.43579
									3.9882	0.51041	0.05338	0.43621
									3.99127	0.50814	0.05281	0.43905
									3.99435	0.50652	0.05169	0.44179
									3.99743	0.5062	0.05078	0.44302
									4.00051	0.50623	0.05033	0.44344
									4.0036	0.50535	0.0503	0.44435
									4.0067	0.50393	0.05087	0.4452
									4.00979	0.50346	0.0515	0.44504
									4.0129	0.50396	0.05134	0.4447
									4.01601	0.50414	0.05123	0.44463
									4.01912	0.50377	0.05185	0.44438
									4.02224	0.50339	0.05232	0.44429
									4.02536	0.50297	0.05236	0.44467
									4.02849	0.50191	0.05207	0.44602
									4.03162	0.49987	0.05125	0.44888
									4.03476	0.49796	0.05057	0.45147
									4.0379	0.49754	0.05049	0.45197
									4.04105	0.49789	0.05085	0.45126
									4.0442	0.49736	0.05113	0.45151
									4.04736	0.4964	0.05044	0.45316
									4.05052	0.49671	0.04933	0.45396
									4.05369	0.49724	0.04937	0.45339
									4.05686	0.49593	0.05042	0.45365
									4.06003	0.49334	0.05091	0.45575
									4.06322	0.49115	0.05043	0.45842
									4.0664	0.48986	0.04981	0.46033
									4.06959	0.48889	0.04919	0.46192
									4.07279	0.48812	0.0484	0.46348
									4.07599	0.48754	0.048	0.46446
									4.0792	0.48608	0.04817	0.46575
									4.08241	0.48396	0.04813	0.46791
									4.08563	0.48271	0.04772	0.46957
									4.08885	0.4817	0.04797	0.47033
									4.09208	0.47957	0.04885	0.47158
									4.09531	0.47744	0.04931	0.47325
									4.09855	0.47653	0.04973	0.47374
									4.10179	0.477	0.05018	0.47282
									4.10504	0.47807	0.04961	0.47232
									4.10829	0.47772	0.04861	0.47367
									4.11155	0.4759	0.04874	0.47536
									4.11481	0.47403	0.04989	0.47608
									4.11808	0.47216	0.05021	0.47763
									4.12135	0.47037	0.04906	0.48057
									4.12463	0.46899	0.04819	0.48282
									4.12792	0.4677	0.04852	0.48378
									4.13121	0.46633	0.04907	0.4846
									4.1345	0.46494	0.04911	0.48595
									4.1378	0.46345	0.049	0.48755
									4.1411	0.46234	0.04902	0.48864
									4.14442	0.46197	0.04864	0.48939
									4.14773	0.46138	0.04809	0.49053
									4.15105	0.45992	0.04813	0.49195
									4.15438	0.45828	0.04868	0.49304
									4.15771	0.45703	0.04887	0.4941
									4.16105	0.45576	0.04756	0.49668
									4.16439	0.45433	0.0457	0.49997
									4.16774	0.45242	0.04552	0.50206
									4.17109	0.44958	0.04665	0.50377
									4.17445	0.44735	0.04772	0.50493
									4.17781	0.44633	0.04837	0.5053
									4.18118	0.44442	0.04824	0.50734
									4.18455	0.44021	0.04734	0.51245
									4.18793	0.4324	0.04649	0.52111
									4.19132	0.41837	0.04635	0.53528
									4.19471	0.39643	0.04679	0.55678
									4.19811	0.36809	0.04724	0.58467
									4.20151	0.3371	0.04758	0.61532
									4.20492	0.30624	0.04766	0.6461
									4.20833	0.27586	0.04649	0.67765
									4.21175	0.24654	0.04466	0.7088
									4.21517	0.22071	0.04458	0.73471
									4.2186	0.19897	0.04588	0.75515
									4.22204	0.18031	0.04544	0.77425
									4.22548	0.16491	0.04214	0.79295
									4.22893	0.15311	0.03836	0.80853
									4.23238	0.14595	0.03724	0.81681
									4.23584	0.14422	0.03903	0.81675
									4.2393	0.14674	0.04143	0.81183
									4.24277	0.15333	0.04223	0.80444
									4.24624	0.16533	0.0412	0.79347
									4.24972	0.18366	0.04039	0.77595
									4.25321	0.20483	0.0415	0.75367
									4.2567	0.21641	0.04331	0.74028
									4.2602	0.20931	0.04404	0.74665
									4.2637	0.19058	0.04371	0.76571
									4.26721	0.17588	0.04326	0.78086
									4.27073	0.1705	0.04283	0.78667
									4.27425	0.17081	0.04196	0.78723
									4.27778	0.17372	0.04065	0.78563
									4.28131	0.1769	0.03947	0.78363
									4.28485	0.17885	0.03974	0.78141
									4.28839	0.17967	0.04196	0.77837
									4.29194	0.181	0.04411	0.77489
									4.2955	0.18394	0.04433	0.77173
									4.29906	0.18823	0.04355	0.76822
									4.30263	0.1941	0.04295	0.76295
									4.3062	0.20201	0.04273	0.75526
									4.30978	0.2119	0.04307	0.74503
									4.31336	0.22294	0.04312	0.73394
									4.31696	0.2323	0.04232	0.72538
									4.32055	0.23819	0.04231	0.7195
									4.32416	0.2431	0.04348	0.71342
									4.32777	0.24978	0.04435	0.70587
									4.33138	0.25792	0.04452	0.69756
									4.335	0.26586	0.04423	0.68991
									4.33863	0.27271	0.04327	0.68402
									4.34226	0.27874	0.04176	0.6795
									4.3459	0.28485	0.04023	0.67492
									4.34955	0.29033	0.03963	0.67004
									4.3532	0.29355	0.04083	0.66562
									4.35686	0.29516	0.04268	0.66216
									4.36052	0.29688	0.04335	0.65977
									4.36419	0.29904	0.04321	0.65775
									4.36787	0.30145	0.04329	0.65526
									4.37155	0.30433	0.04346	0.65221
									4.37524	0.30674	0.04352	0.64974
									4.37894	0.30626	0.04382	0.64992
									4.38264	0.30222	0.04375	0.65403
									4.38635	0.29678	0.04266	0.66056
									4.39006	0.29187	0.04217	0.66596
									4.39378	0.2873	0.04343	0.66927
									4.39751	0.28233	0.04454	0.67313
									4.40124	0.27783	0.04398	0.67819
									4.40498	0.27483	0.04287	0.6823
									4.40873	0.27257	0.04236	0.68507
									4.41248	0.26993	0.04214	0.68793
									4.41624	0.2667	0.04195	0.69135
									4.42	0.26346	0.04158	0.69496
									4.42377	0.26046	0.04084	0.6987
									4.42755	0.25723	0.0408	0.70197
									4.43134	0.25364	0.04226	0.7041
									4.43513	0.25008	0.04386	0.70606
									4.43892	0.24701	0.04391	0.70908
									4.44273	0.24419	0.04328	0.71253
									4.44654	0.2409	0.04358	0.71552
									4.45035	0.23731	0.04399	0.7187
									4.45418	0.23411	0.04314	0.72275
									4.45801	0.23102	0.0416	0.72738
									4.46184	0.22746	0.03989	0.73265
									4.46569	0.2238	0.03818	0.73802
									4.46954	0.22014	0.03766	0.7422
									4.47339	0.21568	0.03887	0.74545
									4.47726	0.21103	0.04052	0.74845
									4.48113	0.2074	0.04138	0.75122
									4.485	0.2039	0.04157	0.75453
									4.48889	0.19938	0.04116	0.75946
									4.49278	0.19497	0.04008	0.76495
									4.49667	0.19132	0.03951	0.76917
									4.50058	0.18757	0.03991	0.77252
									4.50449	0.18327	0.04034	0.77639
									4.5084	0.17888	0.04029	0.78083
									4.51233	0.17521	0.04003	0.78476
									4.51626	0.1718	0.0401	0.7881
									4.52019	0.16768	0.04073	0.79159
									4.52414	0.16353	0.04089	0.79558
									4.52809	0.16008	0.03973	0.80019
									4.53205	0.15717	0.03847	0.80436
									4.53601	0.15438	0.03837	0.80725
									4.53999	0.15112	0.03902	0.80986
									4.54396	0.14697	0.03997	0.81306
									4.54795	0.14233	0.04103	0.81664
									4.55194	0.13793	0.04149	0.82058
									4.55594	0.13416	0.04118	0.82466
									4.55995	0.13118	0.04137	0.82745
									4.56396	0.1287	0.04199	0.82931
									4.56799	0.12618	0.04163	0.83219
									4.57201	0.12304	0.04103	0.83593
									4.57605	0.11965	0.0411	0.83925
									4.58009	0.11717	0.04072	0.84211
									4.58414	0.11484	0.03969	0.84547
									4.5882	0.11134	0.03918	0.84948
									4.59226	0.10758	0.03898	0.85344
									4.59633	0.105	0.03845	0.85655
									4.60041	0.10326	0.03847	0.85827
									4.6045	0.10106	0.0392	0.85974
									4.60859	0.09779	0.03991	0.8623
									4.61269	0.09414	0.0402	0.86566
									4.6168	0.09083	0.03972	0.86945
									4.62091	0.08774	0.03967	0.87259
									4.62503	0.08537	0.04094	0.87369
									4.62916	0.08376	0.04169	0.87455
									4.6333	0.08194	0.04077	0.87729
									4.63744	0.08036	0.03949	0.88015
									4.6416	0.07912	0.03903	0.88185
									4.64576	0.0767	0.03902	0.88428
									4.64992	0.07329	0.03887	0.88784
									4.6541	0.07042	0.03857	0.89101
									4.65828	0.06828	0.03796	0.89376
									4.66247	0.06635	0.03725	0.8964
									4.66666	0.06482	0.03712	0.89806
									4.67087	0.06378	0.0377	0.89852
									4.67508	0.06238	0.03846	0.89916
									4.6793	0.06007	0.0391	0.90083
									4.68353	0.05803	0.03956	0.90241
									4.68776	0.05713	0.03886	0.90401
									4.692	0.05633	0.03689	0.90678
									4.69625	0.05457	0.03631	0.90912
									4.70051	0.05249	0.03806	0.90945
									4.70478	0.05096	0.03909	0.90995
									4.70905	0.04967	0.03844	0.91189
									4.71333	0.04841	0.03818	0.91341
									4.71762	0.04764	0.03876	0.9136
									4.72192	0.04735	0.03914	0.91351
									4.72622	0.04688	0.03888	0.91424
									4.73053	0.0457	0.03837	0.91593
									4.73485	0.04419	0.03779	0.91802
									4.73918	0.0431	0.03697	0.91993
									4.74352	0.04254	0.03648	0.92098
									4.74786	0.04193	0.03701	0.92106
									4.75221	0.04081	0.03867	0.92052
									4.75657	0.03929	0.04029	0.92042
									4.76094	0.03754	0.03996	0.9225
									4.76532	0.03602	0.03835	0.92563
									4.7697	0.03548	0.03773	0.92679
									4.77409	0.03557	0.03751	0.92692
									4.77849	0.03537	0.03662	0.92801
									4.7829	0.035	0.03625	0.92875
									4.78732	0.03462	0.03664	0.92874
									4.79174	0.03361	0.03676	0.92963
									4.79617	0.03199	0.03637	0.93164
									4.80061	0.0308	0.03598	0.93322
									4.80506	0.03012	0.03628	0.9336
									4.80952	0.02925	0.03694	0.93381
									4.81399	0.029	0.03726	0.93374
									4.81846	0.02987	0.03738	0.93275
									4.82294	0.03024	0.03738	0.93238
									4.82743	0.02936	0.0369	0.93374
									4.83193	0.02814	0.03652	0.93534
									4.83644	0.02752	0.03702	0.93546
									4.84096	0.02761	0.03799	0.9344
									4.84548	0.02793	0.03885	0.93322
									4.85001	0.029	0.03891	0.93209
									4.85455	0.03034	0.038	0.93166
									4.8591	0.02994	0.03778	0.93228
									4.86366	0.02815	0.03863	0.93322
									4.86823	0.02677	0.03889	0.93434
									4.8728	0.02624	0.0377	0.93606
									4.87739	0.02586	0.03605	0.93809
									4.88198	0.02501	0.03602	0.93897
									4.88658	0.02387	0.03797	0.93816
									4.89119	0.02294	0.03973	0.93733
									4.89581	0.02226	0.03994	0.9378
									4.90044	0.02183	0.03923	0.93894
									4.90507	0.0217	0.03853	0.93977
									4.90972	0.02122	0.03816	0.94062
									4.91437	0.02028	0.03805	0.94167
									4.91904	0.01959	0.0379	0.94251
									4.92371	0.01933	0.0377	0.94297
									4.92839	0.01922	0.03774	0.94304
									4.93308	0.01884	0.03743	0.94373
									4.93777	0.01802	0.03623	0.94575
									4.94248	0.01692	0.03562	0.94746
									4.9472	0.01566	0.03709	0.94725
									4.95192	0.0148	0.03915	0.94605
									4.95666	0.0147	0.03929	0.94601
									4.9614	0.0149	0.03797	0.94713
									4.96615	0.01451	0.03691	0.94858
									4.97091	0.01334	0.03604	0.95062
									4.97568	0.01234	0.03519	0.95247
									4.98046	0.01179	0.03482	0.95339
									4.98525	0.0113	0.03507	0.95363
									4.99005	0.01117	0.03569	0.95314
									4.99486	0.01138	0.03601	0.95261
									4.99968	0.01154	0.0359	0.95256
									5.0045	0.01159	0.03611	0.9523
									5.00934	0.01135	0.03663	0.95202
									5.01418	0.01068	0.03649	0.95283
									5.01904	0.00984	0.03587	0.95429
									5.0239	0.00909	0.03591	0.955
									5.02877	0.00841	0.03679	0.9548
									5.03365	0.00786	0.03792	0.95422
									5.03855	0.00796	0.03853	0.95351
									5.04345	0.0083	0.0383	0.9534
									5.04836	0.00751	0.03766	0.95483
									5.05328	0.00613	0.03731	0.95656
									5.05821	0.00584	0.03746	0.9567
									5.06315	0.00653	0.03782	0.95565
									5.0681	0.00685	0.03801	0.95514
									5.07306	0.00586	0.03791	0.95623
									5.07802	0.00382	0.03751	0.95867
									5.083	0.00221	0.03656	0.96123
									5.08799	0.00226	0.03519	0.96255
									5.09299	0.0033	0.03402	0.96268
									5.098	0.00367	0.03371	0.96262
									5.10302	0.00325	0.03443	0.96232
									5.10804	0.00289	0.03538	0.96173
									5.11308	0.00228	0.03586	0.96186
									5.11813	0.00168	0.03582	0.9625
									5.12319	0.00187	0.03566	0.96247
									5.12825	0.0026	0.03599	0.96141
									5.13333	0.0036	0.03674	0.95966
									5.13842	0.00454	0.03692	0.95854
									5.14352	0.00474	0.03619	0.95907
									5.14862	0.00402	0.03532	0.96066
									5.15374	0.00301	0.03472	0.96227
									5.15887	0.00243	0.03449	0.96308
									5.16401	0.00242	0.03464	0.96294
									5.16916	0.00252	0.03473	0.96275
									5.17431	0.00215	0.03452	0.96333
									5.17948	0.00107	0.03451	0.96442
									5.18466	-0.00022	0.03524	0.96498
									5.18985	-0.0006	0.03619	0.96441
									5.19505	0.00066	0.03661	0.96273
									5.20026	0.00267	0.03658	0.96075
									5.20549	0.0031	0.03626	0.96064
									5.21072	0.00145	0.03576	0.96279
									5.21596	0.0004	0.03548	0.96412
									5.22121	0.00118	0.03582	0.963
									5.22648	0.00203	0.03633	0.96164
									5.23175	0.00174	0.03627	0.96199
									5.23703	0.00033	0.03561	0.96406
									5.24233	-0.00097	0.03502	0.96595
									5.24763	-0.00067	0.03495	0.96572
									5.25295	0.00046	0.03493	0.96461
									5.25828	0.00043	0.03497	0.9646
									5.26362	-0.00016	0.03542	0.96474
									5.26897	0.00026	0.03581	0.96393
									5.27433	0.00047	0.0358	0.96373
									5.2797	0.00043	0.03548	0.96409
									5.28508	0.00129	0.03468	0.96403
									5.29047	0.00227	0.03412	0.96361
									5.29588	0.00247	0.03506	0.96247
									5.30129	0.00268	0.0363	0.96102
									5.30672	0.00232	0.03571	0.96197
									5.31216	0.00082	0.0343	0.96488
									5.3176	-0.00036	0.03417	0.96619
									5.32306	-0.00031	0.03494	0.96537
									5.32853	0.00075	0.03557	0.96368
									5.33402	0.00191	0.03597	0.96212
									5.33951	0.00207	0.0361	0.96183
									5.34501	0.0017	0.0362	0.9621
									5.35053	0.00242	0.03634	0.96124
									5.35606	0.00371	0.03607	0.96022
									5.3616	0.004	0.03569	0.96031
									5.36715	0.00336	0.03559	0.96105
									5.37271	0.00184	0.03574	0.96242
									5.37828	-0.00025	0.03622	0.96403
									5.38387	-0.00176	0.03691	0.96485
									5.38946	-0.00235	0.0372	0.96515
									5.39507	-0.00215	0.03675	0.9654
									5.40069	-0.00066	0.03557	0.96509
									5.40632	0.00131	0.03404	0.96465
									5.41197	0.00236	0.03328	0.96436
									5.41762	0.00245	0.034	0.96355
									5.42329	0.00218	0.03533	0.96249
									5.42897	0.00218	0.03645	0.96137
									5.43466	0.00198	0.03721	0.96081
									5.44036	0.00103	0.03716	0.96181
									5.44607	0.00033	0.03644	0.96323
									5.4518	-4e-05	0.03623	0.96381
									5.45754	-0.00054	0.03655	0.96399
									5.46329	-0.00055	0.03612	0.96443
									5.46905	0.00014	0.03541	0.96445
									5.47483	0.00099	0.03553	0.96348
									5.48062	0.00172	0.03558	0.9627
									5.48642	0.00183	0.03501	0.96316
									5.49223	0.00108	0.03481	0.96411
									5.49805	0.00078	0.03528	0.96394
									5.50389	0.00161	0.03516	0.96323
									5.50974	0.00184	0.03398	0.96418
									5.5156	0.00066	0.03376	0.96558
									5.52147	-0.00047	0.03505	0.96542
									5.52736	-0.00056	0.03548	0.96508
									5.53326	3e-05	0.03473	0.96524
									5.53917	0.00102	0.03458	0.9644
									5.54509	0.00195	0.03548	0.96257
									5.55103	0.00238	0.03653	0.96109
									5.55698	0.00258	0.037	0.96042
									5.56294	0.00307	0.03693	0.96
									5.56892	0.00302	0.03681	0.96017
									5.57491	0.00192	0.03683	0.96125
									5.58091	0.00167	0.03632	0.96201
									5.58692	0.00275	0.03547	0.96178
									5.59295	0.00272	0.03502	0.96226
									5.59899	0.0013	0.03479	0.96391
									5.60504	0.00017	0.03509	0.96474
									5.61111	0.00021	0.03576	0.96403
									5.61719	0.00112	0.03559	0.96329
									5.62328	0.00214	0.03487	0.96299
									5.62938	0.00254	0.03445	0.96301
									5.6355	0.00265	0.03398	0.96337
									5.64164	0.00268	0.03337	0.96395
									5.64778	0.00225	0.03345	0.9643
									5.65394	0.00126	0.03362	0.96512
									5.66011	0.00029	0.03326	0.96645
									5.6663	0.00016	0.03328	0.96656
									5.6725	0.00042	0.03338	0.9662
									5.67871	0.00011	0.0328	0.96709
									5.68494	0.00031	0.03256	0.96713
									5.69118	0.00135	0.03325	0.9654
									5.69743	0.00137	0.03425	0.96438
									5.7037	0.00053	0.03467	0.9648
									5.70998	0.00055	0.03325	0.9662
									5.71628	0.00128	0.0306	0.96812
									5.72259	0.00211	0.03002	0.96787
									5.72891	0.00284	0.03192	0.96524
									5.73525	0.00285	0.03355	0.9636
									5.7416	0.0023	0.03378	0.96392
									5.74796	0.00142	0.03345	0.96513
									5.75434	0.0004	0.033	0.9666
									5.76074	4e-05	0.03255	0.96741
									5.76714	0.00048	0.03196	0.96756
									5.77357	0.00133	0.03099	0.96768
									5.78	0.0015	0.03007	0.96843
									5.78645	0.00062	0.0295	0.96988
									5.79292	0.00012	0.02973	0.97015
									5.7994	-5e-05	0.03093	0.96912
									5.80589	5e-05	0.0323	0.96765
									5.8124	0.00145	0.03275	0.9658
									5.81893	0.00303	0.03181	0.96516
									5.82546	0.00309	0.03057	0.96634
									5.83202	0.00235	0.03031	0.96734
									5.83858	0.00164	0.03021	0.96815
									5.84517	0.00095	0.02986	0.96919
									5.85176	0.0005	0.02956	0.96994
									5.85838	0.0007	0.02937	0.96993
									5.865	0.00177	0.02941	0.96882
									5.87165	0.00278	0.02992	0.9673
									5.8783	0.00329	0.03019	0.96652
									5.88498	0.0031	0.0296	0.9673
									5.89166	0.00214	0.02958	0.96828
									5.89837	0.00152	0.02981	0.96867
									5.90508	0.00178	0.02909	0.96913
									5.91182	0.00175	0.02836	0.96989
									5.91857	0.00157	0.02832	0.97011
									5.92533	0.00192	0.02904	0.96904
									5.93211	0.00223	0.03025	0.96752
									5.9389	0.00187	0.03154	0.96659
									5.94571	0.00166	0.03234	0.966
									5.95254	0.00257	0.03183	0.9656
									5.95938	0.00436	0.03041	0.96523
									5.96624	0.00533	0.02961	0.96506
									5.97311	0.00379	0.03016	0.96605
									5.98	0.00156	0.03119	0.96725
									5.98691	0.00083	0.03231	0.96686
									5.99383	0.00061	0.03312	0.96627
									6.00077	-0.00041	0.03217	0.96824
									6.00772	-0.00117	0.02974	0.97143
									6.01469	-0.00035	0.0276	0.97275
									6.02168	0.0019	0.02702	0.97108
									6.02868	0.00371	0.02762	0.96867
									6.0357	0.004	0.02831	0.96769
									6.04273	0.00262	0.02864	0.96874
									6.04978	0	0.02907	0.97093
									6.05685	-0.00095	0.02964	0.97131
									6.06393	-0.00024	0.02975	0.97049
									6.07103	0.00038	0.02948	0.97014
									6.07815	0.00095	0.02896	0.97009
									6.08529	0.00186	0.02786	0.97028
									6.09244	0.0022	0.02665	0.97115
									6.0996	0.00243	0.02659	0.97098
									6.10679	0.00339	0.0277	0.96891
									6.11399	0.00323	0.02858	0.96819
									6.12121	0.00178	0.02913	0.96909
									6.12844	0.0015	0.03008	0.96842
									6.1357	0.00184	0.03026	0.9679
									6.14297	0.00239	0.02898	0.96863
									6.15025	0.00319	0.02766	0.96915
									6.15756	0.00315	0.02719	0.96966
									6.16488	0.00186	0.02742	0.97072
									6.17222	0.0004	0.02816	0.97144
									6.17957	2e-05	0.02854	0.97144
									6.18695	0.00049	0.02841	0.9711
									6.19434	0.00039	0.02887	0.97074
									6.20175	0.00021	0.02939	0.9704
									6.20918	0.00093	0.02891	0.97016
									6.21662	0.002	0.02791	0.97009
									6.22409	0.00237	0.0271	0.97053
									6.23157	0.00176	0.02728	0.97096
									6.23907	0.0009	0.02906	0.97004
									6.24658	0.00089	0.03034	0.96877
									6.25412	0.00157	0.02934	0.96909
									6.26167	0.00184	0.02827	0.96989
									6.26924	0.0014	0.02878	0.96982
									6.27683	0.00067	0.02929	0.97004
									6.28444	-9e-05	0.02912	0.97097
									6.29207	-0.00088	0.02906	0.97182
									6.29971	-0.00055	0.02905	0.9715
									6.30738	0.00125	0.02886	0.96989
									6.31506	0.00285	0.02871	0.96844
									6.32276	0.00318	0.02847	0.96835
									6.33048	0.00276	0.02794	0.9693
									6.33822	0.00216	0.02765	0.97019
									6.34598	0.00175	0.02805	0.9702
									6.35375	0.0012	0.02828	0.97052
									6.36155	0.00026	0.0281	0.97164
									6.36937	0.00057	0.02812	0.97131
									6.3772	0.00197	0.02807	0.96996
									6.38505	0.00212	0.02746	0.97042
									6.39293	0.00147	0.02721	0.97132
									6.40082	0.00118	0.02769	0.97113
									6.40873	0.0013	0.02708	0.97162
									6.41666	0.00136	0.0249	0.97374
									6.42461	0.00107	0.02479	0.97414
									6.43258	0.00107	0.0264	0.97253
									6.44058	0.0019	0.02725	0.97085
									6.44859	0.00329	0.02677	0.96994
									6.45662	0.00397	0.02572	0.97031
									6.46467	0.00306	0.02463	0.97231
									6.47274	0.00142	0.02391	0.97467
									6.48083	0.00083	0.02397	0.9752
									6.48894	0.00171	0.02313	0.97516
									6.49707	0.00161	0.02137	0.97702
									6.50522	0.00067	0.02231	0.97702
									6.5134	0.00109	0.02468	0.97423
									6.52159	0.00172	0.02605	0.97223
									6.5298	0.00106	0.0266	0.97234
									6.53804	0.00068	0.02702	0.9723
									6.54629	0.00179	0.02668	0.97153
									6.55457	0.00335	0.02581	0.97084
									6.56287	0.00346	0.0258	0.97074
									6.57118	0.00198	0.02587	0.97215
									6.57952	0.00042	0.02452	0.97506
									6.58788	-0.00038	0.02296	0.97742
									6.59626	-0.00035	0.02237	0.97798
									6.60467	0.00038	0.02278	0.97684
									6.61309	0.00163	0.02421	0.97416
									6.62154	0.00325	0.02595	0.9708
									6.63	0.00498	0.02633	0.96869
									6.63849	0.00603	0.02484	0.96913
									6.647	0.00526	0.02408	0.97066
									6.65554	0.00358	0.02432	0.9721
									6.66409	0.00155	0.02384	0.97461
									6.67267	-0.0011	0.02343	0.97767
									6.68127	-0.003	0.02412	0.97888
									6.68989	-0.00165	0.02475	0.9769
									6.69853	0.00106	0.02568	0.97326
									6.7072	0.00162	0.02739	0.97099
									6.71589	0.00112	0.02797	0.97091
									6.7246	0.00137	0.02686	0.97177
									6.73333	0.00175	0.02556	0.97269
									6.74208	0.00207	0.02485	0.97308
									6.75086	0.00209	0.025	0.97291
									6.75967	0.00157	0.02547	0.97296
									6.76849	0.00149	0.02503	0.97348
									6.77734	0.00163	0.02423	0.97414
									6.78621	0.00111	0.02443	0.97446
									6.7951	0.00029	0.02545	0.97426
									6.80402	0.00058	0.02643	0.97299
									6.81296	0.00237	0.02615	0.97148
									6.82193	0.00388	0.02406	0.97206
									6.83091	0.00261	0.02238	0.97501
									6.83993	0.00012	0.02281	0.97707
									6.84896	-0.00095	0.02359	0.97736
									6.85802	0.00011	0.02323	0.97666
									6.8671	0.00221	0.02244	0.97535
									6.87621	0.00304	0.02207	0.97489
									6.88534	0.00388	0.02215	0.97397
									6.8945	0.00555	0.02271	0.97174
									6.90368	0.00564	0.02326	0.9711
									6.91288	0.00415	0.02365	0.9722
									6.92211	0.00424	0.02365	0.97211
									6.93137	0.0052	0.02297	0.97183
									6.94065	0.00487	0.02255	0.97258
									6.94995	0.00389	0.02202	0.97409
									6.95928	0.00323	0.01992	0.97685
									6.96863	0.00207	0.01861	0.97932
									6.97801	0.00015	0.01933	0.98052
									6.98742	-0.00136	0.02017	0.98119
									6.99685	-0.00141	0.02192	0.97949
									7.0063	-0.00034	0.02456	0.97578
									7.01578	0.00071	0.02527	0.97402
									7.02529	0.00036	0.02439	0.97525
									7.03482	-0.00084	0.02451	0.97633
									7.04438	-0.00119	0.02494	0.97625
									7.05396	-0.00088	0.02322	0.97766
									7.06357	-0.00041	0.02058	0.97983
									7.07321	0.00056	0.01989	0.97955
									7.08287	0.00114	0.02109	0.97777
									7.09256	0.00073	0.0219	0.97737
									7.10228	0.0011	0.02244	0.97646
									7.11202	0.00263	0.02364	0.97373
									7.12179	0.00348	0.02311	0.97341
									7.13159	0.0026	0.01992	0.97748
									7.14141	0.00106	0.01723	0.98171
									7.15126	0.00104	0.01732	0.98164
									7.16114	0.00271	0.01899	0.9783
									7.17104	0.00336	0.0199	0.97674
									7.18097	0.003	0.02025	0.97675
									7.19093	0.00315	0.02102	0.97583
									7.20092	0.00412	0.02142	0.97446
									7.21094	0.00478	0.02155	0.97367
									7.22098	0.00384	0.02195	0.97421
									7.23105	0.00226	0.0218	0.97594
									7.24115	0.00104	0.02128	0.97768
									7.25128	0.00028	0.02135	0.97837
									7.26143	-0.00058	0.02198	0.9786
									7.27162	-0.00142	0.02149	0.97993
									7.28183	-0.00074	0.01871	0.98203
									7.29207	0.00015	0.01669	0.98316
									7.30234	8e-05	0.01797	0.98195
									7.31264	7e-05	0.02102	0.97891
									7.32297	0.00037	0.02273	0.9769
									7.33333	0.00075	0.02116	0.97809
									7.34372	0.00127	0.01802	0.98071
									7.35413	0.00172	0.01619	0.98209
									7.36458	0.00195	0.01598	0.98207
									7.37505	0.00128	0.01654	0.98218
									7.38556	0.00048	0.01632	0.9832
									7.3961	0.001	0.0151	0.9839
									7.40666	0.00174	0.01466	0.9836
									7.41726	0.00183	0.01475	0.98342
									7.42788	0.00198	0.01403	0.98399
									7.43854	0.00203	0.01412	0.98385
									7.44923	0.00181	0.01592	0.98227
									7.45995	0.00157	0.01679	0.98164
									7.4707	0.00117	0.01637	0.98246
									7.48148	0.00048	0.0167	0.98282
									7.49229	0.00099	0.01708	0.98193
									7.50313	0.00265	0.01618	0.98117
									7.514	0.00402	0.01508	0.9809
									7.52491	0.00398	0.01557	0.98045
									7.53585	0.00235	0.01651	0.98114
									7.54682	0.00033	0.01591	0.98376
									7.55782	0.00039	0.01568	0.98393
									7.56885	0.00234	0.01764	0.98002
									7.57992	0.00288	0.01984	0.97728
									7.59102	0.00175	0.02089	0.97736
									7.60215	0.00171	0.02067	0.97762
									7.61331	0.00138	0.01897	0.97965
									7.6245	-3e-05	0.01713	0.9829
									7.63573	0.00033	0.01662	0.98305
									7.647	0.00215	0.01692	0.98093
									7.65829	0.00297	0.01754	0.97949
									7.66962	0.002	0.01795	0.98005
									7.68098	0.00147	0.01623	0.9823
									7.69238	0.00216	0.01283	0.98501
									7.70381	0.00261	0.01068	0.98671
									7.71527	0.00233	0.0104	0.98727
									7.72677	0.00222	0.01166	0.98612
									7.7383	0.00311	0.01426	0.98263
									7.74987	0.00347	0.01616	0.98037
									7.76147	0.00234	0.0163	0.98136
									7.77311	0.00153	0.01512	0.98335
									7.78478	0.00218	0.01306	0.98476
									7.79649	0.00257	0.01126	0.98617
									7.80823	0.00196	0.01012	0.98792
									7.82001	0.00185	0.00985	0.9883
									7.83182	0.00207	0.01135	0.98658
									7.84367	0.0022	0.01385	0.98395
									7.85555	0.00087	0.01503	0.9841
									7.86747	-0.00097	0.01439	0.98658
									7.87943	-0.00025	0.01411	0.98614
									7.89142	0.00237	0.01441	0.98322
									7.90345	0.00386	0.01345	0.98269
									7.91552	0.00401	0.01227	0.98372
									7.92762	0.00417	0.01285	0.98298
									7.93976	0.00332	0.0147	0.98198
									7.95194	0.00135	0.01599	0.98266
									7.96415	0.00067	0.01579	0.98354
									7.97641	0.00157	0.01533	0.9831
									7.9887	0.00223	0.01594	0.98183
									8.00102	0.00268	0.01725	0.98007
									8.01339	0.00295	0.0183	0.97875
									8.02579	0.00171	0.01944	0.97885
									8.03824	-0.00021	0.02122	0.97899
									8.05072	-0.00057	0.02288	0.97769
									8.06324	0.00053	0.02375	0.97572
									8.0758	0.00221	0.02445	0.97334
									8.0884	0.00316	0.02526	0.97158
									8.10104	0.00264	0.02512	0.97224
									8.11371	0.00274	0.02515	0.97211
									8.12643	0.00343	0.02714	0.96943
									8.13919	0.00272	0.02929	0.96799
									8.15199	0.00224	0.03078	0.96698
									8.16482	0.00336	0.03312	0.96352
									8.1777	0.00311	0.03598	0.96091
									8.19062	0.00078	0.03886	0.96036
									8.20358	-0.00034	0.04259	0.95775
									8.21658	0.00056	0.0462	0.95324
									8.22962	0.00172	0.04826	0.95002
									8.24271	0.00259	0.05038	0.94703
									8.25583	0.00374	0.05364	0.94262
									8.269	0.00401	0.05619	0.9398
									8.28221	0.00229	0.0576	0.94011
									8.29546	0.00021	0.05923	0.94056
									8.30876	-0.00082	0.06211	0.93871
									8.32209	-0.00077	0.06732	0.93345
									8.33547	0.00011	0.07307	0.92682
									8.34889	0.00165	0.07589	0.92246
									8.36236	0.0033	0.07584	0.92086
									8.37587	0.0043	0.07524	0.92046
									8.38942	0.00506	0.07748	0.91746
									8.40302	0.00483	0.08298	0.91219
									8.41666	0.0026	0.08697	0.91043
									8.43035	0.00038	0.08917	0.91045
									8.44408	-0.00062	0.09288	0.90774
									8.45785	-0.00125	0.09607	0.90518
									8.47167	-0.00054	0.09616	0.90438
									8.48554	0.0019	0.09578	0.90232
									8.49945	0.00368	0.09828	0.89804
									8.5134	0.00388	0.1026	0.89352
									8.52741	0.00325	0.10577	0.89098
									8.54146	0.00203	0.10741	0.89056
									8.55555	0.00093	0.10887	0.8902
									8.56969	0.00204	0.1113	0.88666
									8.58388	0.00413	0.11428	0.88159
									8.59812	0.00447	0.11625	0.87928
									8.6124	0.0039	0.11822	0.87788
									8.62673	0.00311	0.12138	0.87551
									8.64111	0.00039	0.12305	0.87656
									8.65553	-0.00267	0.12363	0.87904
									8.67001	-0.00296	0.12697	0.87599
									8.68453	-0.00044	0.13199	0.86845
									8.6991	0.00257	0.1357	0.86173
									8.71372	0.00532	0.13747	0.85721
									8.72839	0.00705	0.13768	0.85527
									8.74311	0.00574	0.13908	0.85518
									8.75788	0.00306	0.14374	0.8532
									8.7727	0.00326	0.14784	0.8489
									8.78756	0.00631	0.1483	0.84539
									8.80248	0.00899	0.14813	0.84288
									8.81745	0.00982	0.14928	0.8409
									8.83248	0.00799	0.1508	0.84121
									8.84755	0.00432	0.15315	0.84253
									8.86267	0.0009	0.15786	0.84124
									8.87785	-0.00226	0.1648	0.83746
									8.89308	-0.00354	0.16964	0.8339
									8.90836	-0.00132	0.17024	0.83108
									8.92369	0.00222	0.17115	0.82663
									8.93907	0.00139	0.17487	0.82374
									8.95451	-0.00168	0.17859	0.82309
									8.97001	-0.00306	0.17984	0.82322
									8.98555	-0.00388	0.17864	0.82524
									9.00115	-0.00204	0.17774	0.8243
									9.01681	0.00138	0.18186	0.81676
									9.03251	0.00468	0.19176	0.80356
									9.04828	0.00402	0.20135	0.79463
									9.0641	0.00093	0.20542	0.79365
									9.07997	-0.00062	0.20564	0.79498
									9.0959	0	0.20617	0.79383
									9.11189	0.00207	0.20786	0.79007
									9.12793	0.00479	0.20887	0.78634
									9.14403	0.0056	0.20979	0.78461
									9.16018	0.00336	0.2134	0.78324
									9.1764	0.00078	0.21977	0.77945
									9.19267	0.00046	0.22583	0.77371
									9.20899	0.00077	0.22865	0.77058
									9.22538	-0.00035	0.22833	0.77202
									9.24182	-0.00086	0.22763	0.77323
									9.25833	0.00188	0.22856	0.76956
									9.27489	0.00642	0.2313	0.76228
									9.29151	0.00829	0.23554	0.75617
									9.30819	0.00663	0.24012	0.75325
									9.32493	0.00495	0.24218	0.75287
									9.34174	0.00414	0.24184	0.75402
									9.3586	0.00284	0.2433	0.75386
									9.37552	0.00192	0.24698	0.7511
									9.39251	0.00211	0.24932	0.74857
									9.40955	0.00255	0.24918	0.74827
									9.42666	0.00069	0.24876	0.75055
									9.44383	0.0001	0.24965	0.75025
									9.46106	0.00024	0.24952	0.75024
									9.47836	-0.00175	0.24538	0.75637
									9.49572	-0.00216	0.23923	0.76293
									9.51314	0.00084	0.23559	0.76357
									9.53063	0.00376	0.23627	0.75997
									9.54818	0.00373	0.24039	0.75588
									9.5658	0.00408	0.24352	0.7524
									9.58348	0.00552	0.24084	0.75364
									9.60123	0.00562	0.23535	0.75903
									9.61904	0.00442	0.23252	0.76306
									9.63692	0.00316	0.23223	0.76461
									9.65487	0.00139	0.23251	0.7661
									9.67288	-0.0014	0.23112	0.77028
									9.69096	-0.00377	0.22713	0.77664
									9.70911	-0.0029	0.22449	0.77841
									9.72732	0.00065	0.22544	0.77391
									9.74561	0.0043	0.22649	0.76921
									9.76396	0.00545	0.22617	0.76838
									9.78238	0.00316	0.22496	0.77188
									9.80088	0.00109	0.21956	0.77935
									9.81944	0.00059	0.21143	0.78798
									9.83807	0.00074	0.20787	0.79139
									9.85677	0.0027	0.20877	0.78853
									9.87555	0.00392	0.20926	0.78682
									9.8944	0.00089	0.2076	0.79151
									9.91331	-0.00253	0.20349	0.79904
									9.93231	-0.00286	0.19991	0.80295
									9.95137	-0.00251	0.20083	0.80168
									9.97051	-0.00156	0.2038	0.79776
									9.98972	0.00106	0.20275	0.79619
									10.009	0.0034	0.1979	0.7987
									10.0284	0.00445	0.19461	0.80094
									10.0478	0.00362	0.19309	0.80329
									10.0673	0.00231	0.19128	0.80641
									10.0869	0.00549	0.19079	0.80372
									10.1066	0.01013	0.191	0.79887
									10.1263	0.00949	0.18876	0.80175
									10.1461	0.00548	0.18431	0.81021
									10.166	0.00355	0.18057	0.81588
									10.186	0.00418	0.1787	0.81712
									10.206	0.00468	0.17911	0.81621
									10.2262	0.0043	0.182	0.8137
									10.2464	0.00322	0.18314	0.81364
									10.2667	0.00346	0.1796	0.81694
									10.287	0.00641	0.17465	0.81894
									10.3075	0.00797	0.17041	0.82162
									10.328	0.00563	0.16585	0.82852
									10.3486	0.00269	0.16238	0.83493
									10.3693	0.00142	0.16271	0.83587
									10.3901	-0.00039	0.16281	0.83758
									10.411	-0.00365	0.15653	0.84712
									10.4319	-0.00387	0.14904	0.85483
									10.4529	0.00081	0.14737	0.85182
									10.4741	0.00322	0.14878	0.848
									10.4953	0.00036	0.15049	0.84915
									10.5166	-0.00129	0.15232	0.84897
									10.5379	0.00107	0.15285	0.84608
									10.5594	0.00342	0.15248	0.8441
									10.5809	0.00325	0.15162	0.84513
									10.6026	0.00331	0.1495	0.84719
									10.6243	0.00528	0.14664	0.84808
									10.6461	0.00512	0.14446	0.85042
									10.668	0.00218	0.14441	0.85341
									10.69	0.0014	0.14586	0.85274
									10.7121	0.00452	0.14645	0.84903
									10.7343	0.00565	0.1459	0.84845
									10.7566	0.00213	0.14384	0.85403
									10.7789	0.0016	0.13868	0.85972
									10.8014	0.00739	0.13347	0.85914
									10.8239	0.01167	0.13172	0.85661
									10.8466	0.01155	0.1302	0.85825
									10.8693	0.01106	0.12775	0.86119
									10.8922	0.01177	0.12848	0.85975
									10.9151	0.01271	0.13097	0.85632
									10.9381	0.01115	0.13074	0.85811
									10.9612	0.00683	0.12934	0.86383
									10.9845	0.00589	0.12893	0.86518
									11.0078	0.0068	0.12545	0.86775
									11.0312	0.00107	0.11717	0.88176
									11.0547	-0.00432	0.11088	0.89344
									11.0783	-0.00451	0.11107	0.89344
									11.1021	-0.00373	0.11325	0.89048
									11.1259	-0.00177	0.11312	0.88865
									11.1498	0.00254	0.11191	0.88555
									11.1738	0.00417	0.11342	0.88241
									11.198	0.00354	0.11815	0.87831
									11.2222	0.00872	0.11958	0.8717
									11.2466	0.01705	0.11424	0.86871
									11.271	0.01659	0.1069	0.87651
									11.2956	0.00779	0.10234	0.88987
									11.3202	0.00188	0.10397	0.89415
									11.345	-0.00128	0.10818	0.8931
									11.3699	-0.00664	0.10335	0.90329
									11.3949	-0.01035	0.09092	0.91943
									11.42	-0.00921	0.08408	0.92513
									11.4452	-0.00537	0.08544	0.91993
									11.4705	0.0024	0.08761	0.90999
									11.4959	0.01239	0.08692	0.90069
									11.5215	0.01867	0.08782	0.89351
									11.5471	0.01797	0.09194	0.89009
									11.5729	0.01285	0.09365	0.8935
									11.5988	0.00751	0.09119	0.9013
									11.6248	0.00339	0.08616	0.91045
									11.6509	0.00071	0.07968	0.91961
									11.6772	-0.00085	0.07473	0.92612
									11.7035	0.00094	0.07301	0.92605
									11.73	0.00385	0.07321	0.92294
									11.7566	0.00349	0.07588	0.92063
									11.7833	0.00274	0.08022	0.91704
									11.8102	0.00449	0.07899	0.91652
									11.8371	0.00668	0.07117	0.92215
									11.8642	0.00835	0.06446	0.92719
									11.8914	0.00766	0.06243	0.92991
									11.9188	0.00486	0.06474	0.9304
									11.9462	0.0059	0.07016	0.92394
									11.9738	0.01113	0.07429	0.91458
									12.0015	0.01501	0.07168	0.91331
									12.0294	0.01696	0.06357	0.91947
									12.0574	0.01705	0.05795	0.925
									12.0855	0.01205	0.05972	0.92823
									12.1137	0.00584	0.06713	0.92703
									12.1421	0.00723	0.07268	0.92009
									12.1706	0.01155	0.07125	0.9172
									12.1992	0.00823	0.06601	0.92576
									12.228	-0.00021	0.05831	0.9419
									12.2569	-0.00271	0.05042	0.95229
									12.2859	-0.00015	0.05105	0.9491
									12.3151	0.00424	0.05925	0.93651
									12.3444	0.00653	0.06212	0.93135
									12.3739	0.00492	0.05749	0.93759
									12.4035	0.00383	0.05608	0.94009
									12.4332	0.00409	0.06015	0.93576
									12.4631	0.00238	0.06296	0.93466
									12.4932	0.00231	0.06307	0.93462
									12.5233	0.00429	0.06489	0.93082
									12.5537	0.00476	0.06945	0.92579
									12.5841	0.00567	0.07301	0.92132
									12.6148	0.01019	0.07365	0.91616
									12.6455	0.01373	0.07219	0.91408
									12.6764	0.01177	0.0716	0.91663
									12.7075	0.00653	0.07475	0.91872
									12.7387	0.00422	0.07798	0.9178
									12.7701	0.0055	0.07649	0.91801
									12.8016	0.00558	0.07178	0.92264
									12.8333	0.00552	0.06685	0.92763
									12.8652	0.00676	0.06373	0.92951
									12.8972	0.00572	0.06535	0.92893
									12.9293	0.0046	0.07162	0.92378
									12.9617	0.00569	0.07629	0.91802
									12.9941	0.0029	0.07373	0.92337
									13.0268	-0.00081	0.067	0.93381
									13.0596	-0.00077	0.06459	0.93618
									13.0926	0.00303	0.06679	0.93018
									13.1257	0.00803	0.0666	0.92537
									13.159	0.01307	0.06648	0.92045
									13.1925	0.01958	0.07183	0.90859
									13.2262	0.01959	0.07659	0.90382
									13.26	0.01078	0.07577	0.91345
									13.294	0.00545	0.07219	0.92236
									13.3282	0.00278	0.06947	0.92775
									13.3625	-0.00713	0.07078	0.93635
									13.3971	-0.0146	0.07537	0.93923
									13.4318	-0.0078	0.07871	0.92909
									13.4667	0.00336	0.07725	0.91939
									13.5017	0.01297	0.06889	0.91814
									13.537	0.02125	0.05868	0.92007
									13.5724	0.01677	0.05795	0.92528
									13.608	0.00345	0.06374	0.93281
									13.6439	-0.00714	0.0646	0.94254
									13.6799	-0.01365	0.06417	0.94948
									13.716	-0.01491	0.06569	0.94922
									13.7524	-0.01052	0.06347	0.94705
									13.789	-0.00272	0.05936	0.94336
									13.8258	0.00914	0.05737	0.93349
									13.8627	0.02208	0.05858	0.91934
									13.8999	0.02698	0.06474	0.90828
									13.9373	0.0202	0.07155	0.90825
									13.9748	0.01067	0.07006	0.91927
									14.0126	0.00781	0.06056	0.93163
									14.0506	0.00726	0.05424	0.9385
									14.0888	0.00471	0.0555	0.93979
									14.1272	0.00605	0.05836	0.93559
									14.1657	0.01052	0.05998	0.9295
									14.2046	0.01076	0.06107	0.92817
									14.2436	0.00661	0.06117	0.93222
									14.2828	0.00346	0.06089	0.93565
									14.3223	0.00299	0.06191	0.9351
									14.362	0.00378	0.06381	0.93241
									14.4018	0.00474	0.06391	0.93135
									14.442	0.0048	0.062	0.9332
									14.4823	0.00488	0.06116	0.93396
									14.5229	0.00754	0.06029	0.93217
									14.5637	0.01032	0.05333	0.93635
									14.6047	0.00729	0.04406	0.94865
									14.6459	0.00188	0.04423	0.95389
									14.6874	0.00367	0.05061	0.94572
									14.7292	0.00767	0.05172	0.94061
									14.7711	0.00397	0.04987	0.94616
									14.8133	-0.00236	0.05312	0.94924
									14.8558	-0.00299	0.0602	0.94279
									14.8985	-0.00022	0.06287	0.93735
									14.9414	0.00129	0.05678	0.94193
									14.9846	0.00193	0.04842	0.94965
									15.028	0.00447	0.04886	0.94667
									15.0717	0.00737	0.05498	0.93765
									15.1156	0.0088	0.06102	0.93018
									15.1598	0.00938	0.06681	0.92381
									15.2043	0.01054	0.07248	0.91698
									15.249	0.01146	0.07317	0.91537
									15.294	0.01139	0.06617	0.92244
									15.3392	0.0134	0.05504	0.93156
									15.3848	0.01546	0.04683	0.93771
									15.4306	0.01024	0.04509	0.94467
									15.4766	0.00191	0.04792	0.95017
									15.5229	0.00176	0.05006	0.94818
									15.5696	0.0072	0.04675	0.94605
									15.6165	0.00927	0.0425	0.94823
									15.6636	0.01008	0.04064	0.94928
									15.7111	0.01123	0.0366	0.95217
									15.7589	0.00888	0.03001	0.96111
									15.8069	0.0117	0.02465	0.96365
									15.8552	0.01992	0.02304	0.95704
									15.9039	0.01311	0.02556	0.96133

## Sheet: Fig. 2d
		Wavelength (μm)	Global transmittance	Global reflectance	Diffuse transmittance	Diffuse reflectance			Wavelength (μm)	Transmittance	Reflectance	Emissivity
		0.3	0.53649	0.03566	0.41585	0.02518			2.5083	0.81405	0.04967	0.13628
		0.31	0.71374	0.04197	0.55429	0.02735			2.50952	0.81741	0.04662	0.13597
		0.32	0.82736	0.04814	0.64327	0.03373			2.51073	0.81978	0.04206	0.13816
		0.33	0.89363	0.05311	0.69589	0.03536			2.51195	0.82377	0.04294	0.13329
		0.34	0.9229	0.05484	0.72244	0.03835			2.51317	0.8286	0.04828	0.12312
		0.35	0.93759	0.05665	0.68979	0.04059			2.51439	0.83065	0.05121	0.11814
		0.36	0.94207	0.05751	0.69642	0.04057			2.51561	0.82922	0.04972	0.12106
		0.37	0.94565	0.05799	0.70011	0.04157			2.51683	0.82786	0.04788	0.12426
		0.38	0.94858	0.05983	0.70086	0.04448			2.51805	0.82911	0.04601	0.12488
		0.39	0.95071	0.06134	0.70255	0.04749			2.51927	0.83232	0.04294	0.12474
		0.4	0.95185	0.06181	0.70387	0.04896			2.5205	0.83647	0.04191	0.12162
		0.41	0.95189	0.06206	0.70399	0.04905			2.52172	0.83736	0.04229	0.12035
		0.42	0.95047	0.06209	0.70593	0.04925			2.52295	0.83359	0.04202	0.12439
		0.43	0.95073	0.06202	0.70725	0.04907			2.52418	0.82977	0.04523	0.125
		0.44	0.95078	0.062	0.70779	0.04922			2.52541	0.82771	0.05286	0.11943
		0.45	0.95055	0.06209	0.70925	0.04912			2.52664	0.82964	0.05657	0.11379
		0.46	0.95177	0.06199	0.71043	0.04916			2.52787	0.83565	0.05128	0.11307
		0.47	0.95333	0.06204	0.71127	0.04924			2.5291	0.8389	0.04585	0.11525
		0.48	0.95599	0.06224	0.71292	0.04947			2.53034	0.83624	0.04821	0.11555
		0.49	0.94912	0.0619	0.71326	0.04949			2.53157	0.83032	0.05121	0.11847
		0.5	0.94921	0.062	0.71474	0.04941			2.53281	0.82666	0.04736	0.12598
		0.51	0.95232	0.06218	0.71595	0.04952			2.53405	0.82703	0.04329	0.12968
		0.52	0.95507	0.06226	0.71728	0.04942			2.53529	0.82712	0.04737	0.12551
		0.53	0.95491	0.06226	0.7187	0.04955			2.53653	0.8284	0.05481	0.11679
		0.54	0.95475	0.06226	0.71999	0.04924			2.53777	0.83457	0.05574	0.10969
		0.55	0.95334	0.06211	0.72231	0.04958			2.53901	0.84282	0.05007	0.10711
		0.56	0.95235	0.06204	0.7228	0.04937			2.54026	0.84578	0.04444	0.10978
		0.57	0.95152	0.06201	0.72379	0.04921			2.5415	0.83659	0.04669	0.11672
		0.58	0.9525	0.06185	0.72489	0.04929			2.54275	0.82169	0.0556	0.12271
		0.59	0.95374	0.06163	0.72609	0.04898			2.544	0.81908	0.0572	0.12372
		0.6	0.95527	0.06148	0.72825	0.04918			2.54524	0.82893	0.05057	0.1205
		0.61	0.95474	0.06139	0.73061	0.04924			2.54649	0.83121	0.04854	0.12025
		0.62	0.95406	0.06134	0.72836	0.04886			2.54775	0.82324	0.05207	0.12469
		0.63	0.9545	0.06138	0.72721	0.04886			2.549	0.82143	0.05253	0.12604
		0.64	0.95381	0.06118	0.72784	0.04889			2.55025	0.82497	0.04648	0.12855
		0.65	0.95372	0.06102	0.72835	0.0485			2.55151	0.82269	0.03948	0.13783
		0.66	0.95337	0.06105	0.73037	0.04865			2.55276	0.82053	0.03893	0.14054
		0.67	0.95406	0.06097	0.73217	0.04901			2.55402	0.82744	0.04333	0.12923
		0.68	0.95478	0.061	0.73259	0.04879			2.55528	0.83595	0.04637	0.11768
		0.69	0.95275	0.06086	0.73209	0.04853			2.55654	0.83884	0.04676	0.1144
		0.7	0.9522	0.06101	0.73176	0.04871			2.5578	0.83481	0.04587	0.11932
		0.71	0.95298	0.06081	0.73179	0.04943			2.55906	0.81951	0.04695	0.13354
		0.72	0.95188	0.06083	0.73137	0.04921			2.56033	0.79736	0.05239	0.15025
		0.73	0.95046	0.0608	0.731	0.04872			2.56159	0.78403	0.05717	0.1588
		0.74	0.95006	0.06069	0.73095	0.04908			2.56286	0.78216	0.05533	0.16251
		0.75	0.95034	0.06089	0.73093	0.05006			2.56413	0.78534	0.05124	0.16342
		0.76	0.94955	0.06082	0.73456	0.05007			2.5654	0.79517	0.05005	0.15478
		0.77	0.95011	0.06085	0.73239	0.04931			2.56667	0.80481	0.05118	0.14401
		0.78	0.94913	0.06042	0.73451	0.04982			2.56794	0.80328	0.05167	0.14505
		0.79	0.94747	0.06074	0.7367	0.05118			2.56921	0.79831	0.04951	0.15218
		0.8	0.9488	0.0619	0.73424	0.05059			2.57048	0.80595	0.04876	0.14529
		0.81	0.94891	0.06038	0.73574	0.04911			2.57176	0.81263	0.05379	0.13358
		0.82	0.94963	0.06084	0.73561	0.0508			2.57303	0.80397	0.06019	0.13584
		0.83	0.94864	0.06058	0.73676	0.05085			2.57431	0.79372	0.05982	0.14646
		0.84	0.94907	0.06096	0.73807	0.05129			2.57559	0.78948	0.05198	0.15854
		0.85	0.94968	0.06162	0.7403	0.05038			2.57687	0.79056	0.04356	0.16588
		0.86	0.94975	0.0605	0.74018	0.04981			2.57815	0.8017	0.04156	0.15674
		0.87	0.94967	0.06023	0.73968	0.05048			2.57943	0.80744	0.04608	0.14648
		0.88	0.94881	0.06026	0.73966	0.05041			2.58072	0.797	0.05065	0.15235
		0.89	0.94814	0.05996	0.73943	0.0508			2.582	0.78168	0.05108	0.16724
		0.9	0.94746	0.06033	0.73994	0.04953			2.58329	0.77397	0.04864	0.17739
		0.91	0.94781	0.06045	0.74075	0.0499			2.58458	0.77902	0.04687	0.17411
		0.92	0.94874	0.06034	0.74132	0.05027			2.58587	0.78395	0.04856	0.16749
		0.93	0.94901	0.06039	0.74257	0.05099			2.58716	0.77491	0.05064	0.17445
		0.94	0.94953	0.06046	0.7421	0.051			2.58845	0.76772	0.04972	0.18256
		0.95	0.94943	0.06051	0.74186	0.05053			2.58974	0.77534	0.04989	0.17477
		0.96	0.94961	0.06042	0.74169	0.05013			2.59104	0.78056	0.05309	0.16635
		0.97	0.94995	0.06012	0.7418	0.04978			2.59233	0.76951	0.05438	0.17611
		0.98	0.95025	0.05988	0.74217	0.04988			2.59363	0.74345	0.05163	0.20492
		0.99	0.95059	0.05949	0.74202	0.05018			2.59493	0.72113	0.04899	0.22988
		1	0.95079	0.05931	0.74179	0.05033			2.59623	0.72953	0.04864	0.22183
		1.01	0.95072	0.05919	0.74156	0.05023			2.59753	0.75026	0.04889	0.20085
		1.02	0.9508	0.05926	0.74226	0.04991			2.59883	0.7619	0.04939	0.18871
		1.03	0.95131	0.05917	0.74382	0.04973			2.60013	0.75905	0.04788	0.19307
		1.04	0.95144	0.05931	0.74583	0.05004			2.60144	0.74262	0.0453	0.21208
		1.05	0.95176	0.05938	0.74762	0.05031			2.60274	0.71849	0.04555	0.23596
		1.06	0.95168	0.05937	0.74812	0.05081			2.60405	0.6965	0.04723	0.25627
		1.07	0.95171	0.05936	0.74802	0.05098			2.60536	0.68746	0.04569	0.26685
		1.08	0.95158	0.05955	0.74766	0.05094			2.60667	0.69178	0.04138	0.26684
		1.09	0.95168	0.05956	0.74752	0.05078			2.60798	0.69974	0.03952	0.26074
		1.1	0.95236	0.05949	0.74821	0.05029			2.60929	0.70678	0.03954	0.25368
		1.11	0.95265	0.05936	0.74884	0.04976			2.61061	0.71066	0.03723	0.25211
		1.12	0.95328	0.05881	0.75022	0.04939			2.61192	0.7093	0.03384	0.25686
		1.13	0.95282	0.05831	0.75121	0.04892			2.61324	0.70483	0.03302	0.26215
		1.14	0.95092	0.05768	0.75028	0.04854			2.61456	0.69732	0.03539	0.26729
		1.15	0.94899	0.05719	0.74883	0.04816			2.61587	0.68248	0.04091	0.27661
		1.16	0.94818	0.0569	0.74793	0.04739			2.6172	0.67147	0.04728	0.28125
		1.17	0.94555	0.05665	0.74456	0.04633			2.61852	0.67511	0.04787	0.27702
		1.18	0.93541	0.05566	0.73623	0.04492			2.61984	0.68076	0.04247	0.27677
		1.19	0.93608	0.05631	0.73742	0.04534			2.62116	0.69098	0.03766	0.27136
		1.2	0.95072	0.05821	0.7482	0.04781			2.62249	0.70694	0.03826	0.2548
		1.21	0.95321	0.05904	0.75091	0.04925			2.62382	0.71491	0.03986	0.24523
		1.22	0.95347	0.05915	0.7523	0.05014			2.62515	0.70806	0.03838	0.25356
		1.23	0.95424	0.05903	0.75362	0.05102			2.62648	0.6921	0.03609	0.27181
		1.24	0.95408	0.05891	0.75403	0.05154			2.62781	0.67945	0.03791	0.28264
		1.25	0.95357	0.05863	0.75412	0.05192			2.62914	0.66668	0.04375	0.28957
		1.26	0.95325	0.05842	0.75404	0.05201			2.63047	0.6542	0.04727	0.29853
		1.27	0.95292	0.05842	0.75369	0.05168			2.63181	0.6541	0.04458	0.30132
		1.28	0.95333	0.05856	0.75299	0.05117			2.63315	0.65733	0.04207	0.3006
		1.29	0.95356	0.05888	0.75221	0.05045			2.63448	0.65862	0.04281	0.29857
		1.3	0.95443	0.05914	0.75169	0.04993			2.63582	0.66049	0.04306	0.29645
		1.31	0.9555	0.05946	0.75235	0.04942			2.63716	0.65764	0.03959	0.30277
		1.32	0.95612	0.05948	0.75325	0.04921			2.63851	0.64803	0.03503	0.31694
		1.33	0.95659	0.05911	0.75392	0.04863			2.63985	0.63312	0.0339	0.33298
		1.34	0.95632	0.05831	0.75365	0.04776			2.64119	0.61534	0.03503	0.34963
		1.35	0.957	0.0577	0.75422	0.04734			2.64254	0.60101	0.03456	0.36443
		1.36	0.95556	0.0571	0.75616	0.04702			2.64389	0.58899	0.03183	0.37918
		1.37	0.95211	0.05629	0.75379	0.04631			2.64524	0.57602	0.02886	0.39512
		1.38	0.95102	0.05563	0.75077	0.04599			2.64659	0.57108	0.02856	0.40036
		1.39	0.94834	0.05503	0.74726	0.0455			2.64794	0.57251	0.03153	0.39596
		1.4	0.94608	0.05498	0.74875	0.04545			2.64929	0.56699	0.03274	0.40027
		1.41	0.95034	0.0554	0.7513	0.04545			2.65065	0.55281	0.028	0.41919
		1.42	0.9558	0.0562	0.75391	0.04581			2.652	0.53608	0.02151	0.44241
		1.43	0.95921	0.05687	0.75541	0.04592			2.65336	0.52583	0.02133	0.45284
		1.44	0.96226	0.05755	0.75686	0.04632			2.65472	0.52414	0.02589	0.44997
		1.45	0.96439	0.05845	0.75757	0.04674			2.65608	0.5267	0.02821	0.44509
		1.46	0.96526	0.05879	0.75779	0.04711			2.65744	0.52954	0.0278	0.44266
		1.47	0.96602	0.05927	0.75837	0.04746			2.6588	0.52643	0.02861	0.44496
		1.48	0.96671	0.05958	0.75881	0.04805			2.66017	0.51968	0.0317	0.44862
		1.49	0.96604	0.05952	0.75895	0.04863			2.66153	0.51841	0.03393	0.44766
		1.5	0.96529	0.05942	0.75849	0.04901			2.6629	0.51821	0.03265	0.44914
		1.51	0.96349	0.05896	0.75748	0.04941			2.66427	0.50973	0.02892	0.46135
		1.52	0.96213	0.05866	0.75725	0.0496			2.66564	0.49941	0.02568	0.47491
		1.53	0.96182	0.05833	0.75695	0.04955			2.66701	0.50305	0.02696	0.46999
		1.54	0.96168	0.05801	0.75761	0.04936			2.66838	0.51046	0.03396	0.45558
		1.55	0.96224	0.05778	0.75848	0.04907			2.66975	0.51433	0.04059	0.44508
		1.56	0.96366	0.05783	0.75959	0.04886			2.67113	0.52913	0.04017	0.4307
		1.57	0.96565	0.05792	0.761	0.04841			2.67251	0.54861	0.0385	0.41289
		1.58	0.96745	0.05808	0.76221	0.04797			2.67389	0.55384	0.04047	0.40569
		1.59	0.96873	0.05834	0.76277	0.04771			2.67526	0.54261	0.04267	0.41472
		1.6	0.96961	0.05842	0.76325	0.04732			2.67665	0.52467	0.04043	0.4349
		1.61	0.97013	0.05853	0.76348	0.047			2.67803	0.52145	0.03378	0.44477
		1.62	0.97049	0.05882	0.76353	0.0465			2.67941	0.53667	0.03174	0.43159
		1.63	0.96997	0.059	0.7629	0.04617			2.6808	0.54766	0.03603	0.41631
		1.64	0.96814	0.05875	0.76161	0.04558			2.68218	0.54303	0.03865	0.41832
		1.65	0.96647	0.05826	0.76043	0.04476			2.68357	0.53104	0.03576	0.4332
		1.66	0.96545	0.05776	0.76025	0.04399			2.68496	0.52219	0.03176	0.44605
		1.67	0.96059	0.05673	0.75601	0.0433			2.68635	0.51676	0.03236	0.45088
		1.68	0.93866	0.05437	0.73917	0.04143			2.68775	0.51162	0.03598	0.4524
		1.69	0.91127	0.05178	0.72033	0.03942			2.68914	0.50751	0.03589	0.4566
		1.7	0.90947	0.05161	0.72228	0.03983			2.69054	0.50364	0.0307	0.46566
		1.71	0.92911	0.05367	0.73988	0.04222			2.69193	0.49413	0.02634	0.47953
		1.72	0.93653	0.05418	0.7441	0.04319			2.69333	0.47654	0.02626	0.4972
		1.73	0.91796	0.05216	0.72704	0.04144			2.69473	0.46189	0.02814	0.50997
		1.74	0.89707	0.05009	0.71048	0.03936			2.69613	0.461	0.02824	0.51076
		1.75	0.90248	0.05101	0.71679	0.0402			2.69754	0.46655	0.02539	0.50806
		1.76	0.92556	0.0533	0.73586	0.04275			2.69894	0.46802	0.02297	0.50901
		1.77	0.93905	0.0545	0.74476	0.04385			2.70035	0.46488	0.0249	0.51022
		1.78	0.94105	0.0545	0.74617	0.04396			2.70175	0.46544	0.02756	0.507
		1.79	0.94655	0.05521	0.75094	0.04462			2.70316	0.47053	0.02658	0.50289
		1.8	0.95597	0.05623	0.75836	0.04573			2.70457	0.47486	0.02589	0.49925
		1.81	0.96115	0.05703	0.76236	0.04631			2.70598	0.47832	0.02713	0.49455
		1.82	0.96116	0.05691	0.76201	0.04641			2.7074	0.47961	0.0297	0.49069
		1.83	0.95759	0.05622	0.75975	0.04488			2.70881	0.47689	0.03435	0.48876
		1.84	0.95428	0.05601	0.7569	0.04484			2.71023	0.47888	0.03797	0.48315
		1.85	0.95566	0.05612	0.75794	0.04467			2.71164	0.49751	0.03831	0.46418
		1.86	0.96163	0.05711	0.7641	0.04544			2.71306	0.52291	0.03818	0.43891
		1.87	0.96707	0.05788	0.76751	0.0458			2.71448	0.53992	0.03784	0.42224
		1.88	0.9682	0.05813	0.76701	0.04538			2.71591	0.54457	0.03608	0.41935
		1.89	0.96791	0.05743	0.76717	0.04558			2.71733	0.54097	0.03204	0.42699
		1.9	0.96796	0.05751	0.76757	0.04486			2.71875	0.53254	0.02821	0.43925
		1.91	0.96759	0.05735	0.76557	0.04556			2.72018	0.52261	0.03018	0.44721
		1.92	0.9663	0.05762	0.76432	0.04596			2.72161	0.52206	0.03651	0.44143
		1.93	0.96446	0.05739	0.76249	0.04661			2.72304	0.52558	0.03824	0.43618
		1.94	0.96249	0.05751	0.76173	0.0477			2.72447	0.52502	0.03453	0.44045
		1.95	0.96078	0.05669	0.76074	0.04762			2.7259	0.52819	0.03123	0.44058
		1.96	0.9587	0.057	0.76158	0.04778			2.72733	0.53506	0.03185	0.43309
		1.97	0.95786	0.05699	0.76198	0.04875			2.72877	0.5388	0.03328	0.42792
		1.98	0.95879	0.05663	0.76389	0.04852			2.73021	0.53646	0.03247	0.43107
		1.99	0.96031	0.05619	0.76642	0.04883			2.73165	0.52533	0.02943	0.44524
		2	0.95929	0.05617	0.76688	0.0476			2.73309	0.50662	0.02679	0.46659
		2.01	0.96129	0.05638	0.77024	0.04817			2.73453	0.48739	0.02694	0.48567
		2.02	0.96307	0.0558	0.77371	0.04753			2.73597	0.47541	0.02974	0.49485
		2.03	0.96377	0.05593	0.77721	0.04744			2.73741	0.46441	0.03204	0.50355
		2.04	0.96491	0.05611	0.78027	0.04756			2.73886	0.44288	0.03173	0.52539
		2.05	0.96655	0.0555	0.78335	0.04728			2.74031	0.42124	0.03159	0.54717
		2.06	0.96727	0.05559	0.78555	0.04717			2.74176	0.42332	0.03221	0.54447
		2.07	0.96768	0.05494	0.78835	0.04669			2.74321	0.43623	0.02835	0.53542
		2.08	0.96891	0.05525	0.78927	0.0459			2.74466	0.44107	0.02227	0.53666
		2.09	0.96867	0.05482	0.79256	0.04601			2.74611	0.43917	0.01902	0.54181
		2.1	0.9701	0.05435	0.79484	0.0451			2.74757	0.43798	0.02036	0.54166
		2.11	0.97183	0.05387	0.79763	0.04464			2.74903	0.43882	0.02509	0.53609
		2.12	0.9709	0.05473	0.80067	0.04411			2.75048	0.43919	0.02875	0.53206
		2.13	0.97056	0.05417	0.80035	0.04473			2.75194	0.43802	0.02757	0.53441
		2.14	0.96588	0.05208	0.79913	0.04287			2.75341	0.43278	0.02502	0.5422
		2.15	0.96087	0.05285	0.79261	0.04336			2.75487	0.42311	0.02708	0.54981
		2.16	0.95394	0.05338	0.78432	0.04273			2.75633	0.42281	0.03127	0.54592
		2.17	0.94495	0.05157	0.77372	0.04164			2.7578	0.43551	0.02958	0.53491
		2.18	0.93498	0.05131	0.76165	0.03989			2.75927	0.4437	0.02533	0.53097
		2.19	0.926	0.05115	0.75277	0.03904			2.76074	0.44026	0.02553	0.53421
		2.2	0.91785	0.04995	0.74464	0.03757			2.76221	0.43106	0.03056	0.53838
		2.21	0.90897	0.04917	0.73517	0.03762			2.76368	0.42606	0.03114	0.5428
		2.22	0.90104	0.04936	0.72975	0.03672			2.76515	0.4245	0.02391	0.55159
		2.23	0.89364	0.04791	0.7233	0.03618			2.76663	0.42311	0.01869	0.5582
		2.24	0.88357	0.0486	0.71678	0.03531			2.76811	0.42514	0.0216	0.55326
		2.25	0.8673	0.04702	0.70191	0.03334			2.76959	0.42764	0.02871	0.54365
		2.26	0.84054	0.04349	0.68199	0.03241			2.77107	0.42593	0.03096	0.54311
		2.27	0.79256	0.04061	0.64034	0.02958			2.77255	0.42422	0.02503	0.55075
		2.28	0.70739	0.03552	0.57324	0.02538			2.77403	0.42355	0.02011	0.55634
		2.29	0.65083	0.03214	0.53446	0.02223			2.77552	0.41998	0.02363	0.55639
		2.3	0.70606	0.03423	0.59028	0.02514			2.777	0.41467	0.03134	0.55399
		2.31	0.80589	0.04106	0.67432	0.03107			2.77849	0.40998	0.0344	0.55562
		2.32	0.86553	0.04441	0.71859	0.0355			2.77998	0.40603	0.03262	0.56135
		2.33	0.89054	0.04677	0.73941	0.03802			2.78147	0.40475	0.03165	0.5636
		2.34	0.8944	0.04564	0.74304	0.0383			2.78296	0.40648	0.03231	0.56121
		2.35	0.87109	0.04455	0.72188	0.03588			2.78446	0.40589	0.03373	0.56038
		2.36	0.80817	0.03929	0.66784	0.03155			2.78596	0.3995	0.0336	0.5669
		2.37	0.76713	0.03627	0.6405	0.02913			2.78745	0.39456	0.02782	0.57762
		2.38	0.80795	0.03901	0.68156	0.0311			2.78895	0.3991	0.02378	0.57712
		2.39	0.84893	0.04301	0.712	0.03359			2.79045	0.4079	0.0278	0.5643
		2.4	0.85038	0.04131	0.71328	0.03327			2.79196	0.41659	0.03117	0.55224
		2.41	0.86891	0.04272	0.72993	0.03516			2.79346	0.42317	0.02921	0.54762
		2.42	0.89181	0.0445	0.74826	0.03643			2.79497	0.42534	0.02654	0.54812
		2.43	0.89558	0.04306	0.74991	0.03599			2.79647	0.42592	0.02582	0.54826
		2.44	0.88181	0.0438	0.73616	0.03418			2.79798	0.4279	0.02573	0.54637
		2.45	0.85492	0.04054	0.71201	0.03245			2.79949	0.42815	0.02441	0.54744
		2.46	0.83109	0.03788	0.69515	0.03011			2.80101	0.4222	0.02152	0.55628
		2.47	0.8294	0.03733	0.69296	0.02931			2.80252	0.41289	0.02049	0.56662
		2.48	0.85068	0.04001	0.70996	0.0299			2.80404	0.41183	0.02358	0.56459
		2.49	0.87697	0.0418	0.73189	0.03105			2.80555	0.42135	0.02609	0.55256
		2.5	0.8974	0.04447	0.74652	0.03368			2.80707	0.43144	0.02511	0.54345
									2.80859	0.4383	0.02304	0.53866
									2.81012	0.44419	0.02265	0.53316
									2.81164	0.44943	0.0243	0.52627
									2.81317	0.45102	0.02599	0.52299
									2.81469	0.44977	0.02618	0.52405
									2.81622	0.44902	0.02579	0.52519
									2.81775	0.44734	0.02627	0.52639
									2.81928	0.44453	0.02732	0.52815
									2.82082	0.44365	0.02668	0.52967
									2.82235	0.4461	0.02365	0.53025
									2.82389	0.45174	0.02263	0.52563
									2.82543	0.45678	0.02548	0.51774
									2.82697	0.45734	0.02711	0.51555
									2.82851	0.45493	0.02453	0.52054
									2.83006	0.45154	0.02198	0.52648
									2.8316	0.4479	0.02301	0.52909
									2.83315	0.44581	0.02712	0.52707
									2.8347	0.4456	0.03123	0.52317
									2.83625	0.44639	0.03112	0.52249
									2.8378	0.44937	0.02705	0.52358
									2.83936	0.4554	0.02376	0.52084
									2.84091	0.46172	0.02365	0.51463
									2.84247	0.46556	0.02512	0.50932
									2.84403	0.46746	0.02552	0.50702
									2.84559	0.46783	0.0245	0.50767
									2.84715	0.46517	0.02449	0.51034
									2.84872	0.46094	0.02713	0.51193
									2.85028	0.45929	0.03001	0.5107
									2.85185	0.45936	0.02992	0.51072
									2.85342	0.45808	0.02766	0.51426
									2.85499	0.45898	0.02612	0.5149
									2.85656	0.46411	0.02745	0.50844
									2.85814	0.46762	0.03109	0.50129
									2.85972	0.46785	0.03349	0.49866
									2.86129	0.46935	0.03254	0.49811
									2.86287	0.47141	0.02995	0.49864
									2.86445	0.47001	0.02726	0.50273
									2.86604	0.46919	0.02413	0.50668
									2.86762	0.47299	0.02104	0.50597
									2.86921	0.47577	0.01931	0.50492
									2.8708	0.47495	0.02039	0.50466
									2.87239	0.4746	0.02412	0.50128
									2.87398	0.47519	0.02628	0.49853
									2.87558	0.47547	0.0255	0.49903
									2.87717	0.47635	0.02547	0.49818
									2.87877	0.47854	0.02702	0.49444
									2.88037	0.47968	0.02843	0.49189
									2.88197	0.47777	0.02844	0.49379
									2.88357	0.47621	0.02589	0.4979
									2.88518	0.47691	0.02341	0.49968
									2.88678	0.47747	0.02574	0.49679
									2.88839	0.47858	0.03018	0.49124
									2.89	0.48024	0.02904	0.49072
									2.89161	0.4819	0.02329	0.49481
									2.89323	0.48588	0.02149	0.49263
									2.89484	0.48935	0.02509	0.48556
									2.89646	0.48833	0.02763	0.48404
									2.89808	0.4853	0.02596	0.48874
									2.8997	0.48424	0.02211	0.49365
									2.90132	0.48721	0.02027	0.49252
									2.90295	0.49126	0.02287	0.48587
									2.90457	0.49327	0.02593	0.4808
									2.9062	0.49489	0.02543	0.47968
									2.90783	0.49582	0.02413	0.48005
									2.90946	0.49595	0.02565	0.4784
									2.9111	0.49734	0.02805	0.47461
									2.91273	0.49792	0.02702	0.47506
									2.91437	0.4952	0.02244	0.48236
									2.91601	0.49203	0.01997	0.488
									2.91765	0.49286	0.02401	0.48313
									2.91929	0.49612	0.02979	0.47409
									2.92094	0.49567	0.03	0.47433
									2.92258	0.49327	0.02493	0.4818
									2.92423	0.49565	0.02114	0.48321
									2.92588	0.50076	0.02232	0.47692
									2.92753	0.50423	0.02384	0.47193
									2.92919	0.50682	0.02218	0.471
									2.93084	0.50912	0.02049	0.47039
									2.9325	0.51075	0.02096	0.46829
									2.93416	0.5121	0.02217	0.46573
									2.93582	0.51349	0.02266	0.46385
									2.93749	0.51367	0.02352	0.46281
									2.93915	0.5119	0.02514	0.46296
									2.94082	0.51014	0.0255	0.46436
									2.94249	0.5086	0.02431	0.46709
									2.94416	0.50693	0.02121	0.47186
									2.94583	0.50784	0.01644	0.47572
									2.94751	0.51101	0.01458	0.47441
									2.94918	0.51282	0.01876	0.46842
									2.95086	0.5121	0.02427	0.46363
									2.95254	0.51034	0.02387	0.46579
									2.95422	0.5096	0.01897	0.47143
									2.95591	0.51039	0.01768	0.47193
									2.95759	0.51153	0.02237	0.4661
									2.95928	0.51259	0.02652	0.46089
									2.96097	0.5148	0.02421	0.46099
									2.96266	0.51735	0.01917	0.46348
									2.96436	0.51699	0.01836	0.46465
									2.96605	0.51475	0.02198	0.46327
									2.96775	0.51393	0.026	0.46007
									2.96945	0.51351	0.02677	0.45972
									2.97115	0.51214	0.02516	0.4627
									2.97286	0.51181	0.02626	0.46193
									2.97456	0.51407	0.02964	0.45629
									2.97627	0.51604	0.02989	0.45407
									2.97798	0.51399	0.02704	0.45897
									2.97969	0.5109	0.02463	0.46447
									2.98141	0.51241	0.02392	0.46367
									2.98312	0.51688	0.0248	0.45832
									2.98484	0.51923	0.02401	0.45676
									2.98656	0.5197	0.02081	0.45949
									2.98828	0.52061	0.02175	0.45764
									2.99	0.52131	0.02745	0.45124
									2.99173	0.52108	0.03048	0.44844
									2.99345	0.52031	0.02745	0.45224
									2.99518	0.51886	0.02131	0.45983
									2.99692	0.51824	0.01913	0.46263
									2.99865	0.52059	0.02445	0.45496
									3.00038	0.52446	0.03028	0.44526
									3.00212	0.52633	0.02897	0.4447
									3.00386	0.52557	0.02388	0.45055
									3.0056	0.52558	0.02272	0.4517
									3.00735	0.5276	0.02552	0.44688
									3.00909	0.52818	0.02766	0.44416
									3.01084	0.52633	0.02705	0.44662
									3.01259	0.52509	0.02449	0.45042
									3.01434	0.5253	0.02279	0.45191
									3.01609	0.52513	0.02353	0.45134
									3.01785	0.52488	0.02499	0.45013
									3.01961	0.52754	0.02493	0.44753
									3.02137	0.53257	0.02386	0.44357
									3.02313	0.53529	0.02395	0.44076
									3.02489	0.53503	0.02524	0.43973
									3.02666	0.53524	0.02508	0.43968
									3.02842	0.53641	0.02197	0.44162
									3.03019	0.5365	0.01994	0.44356
									3.03197	0.53434	0.02304	0.44262
									3.03374	0.53112	0.0262	0.44268
									3.03552	0.52963	0.02326	0.44711
									3.0373	0.5305	0.01888	0.45062
									3.03908	0.53066	0.02118	0.44816
									3.04086	0.52762	0.02792	0.44446
									3.04264	0.52482	0.0303	0.44488
									3.04443	0.52629	0.02628	0.44743
									3.04622	0.52879	0.02177	0.44944
									3.04801	0.52867	0.02211	0.44922
									3.0498	0.52786	0.02557	0.44657
									3.0516	0.52874	0.02554	0.44572
									3.05339	0.53043	0.02035	0.44922
									3.05519	0.53162	0.01644	0.45194
									3.05699	0.53258	0.01847	0.44895
									3.0588	0.53324	0.02283	0.44393
									3.0606	0.53306	0.02418	0.44276
									3.06241	0.53211	0.02227	0.44562
									3.06422	0.53101	0.02054	0.44845
									3.06603	0.52997	0.02127	0.44876
									3.06785	0.52914	0.02302	0.44784
									3.06966	0.5286	0.02378	0.44762
									3.07148	0.52745	0.02508	0.44747
									3.0733	0.52596	0.02803	0.44601
									3.07513	0.52449	0.02974	0.44577
									3.07695	0.52209	0.028	0.44991
									3.07878	0.51948	0.02414	0.45638
									3.08061	0.5177	0.02169	0.46061
									3.08244	0.51645	0.02396	0.45959
									3.08427	0.5154	0.02864	0.45596
									3.08611	0.51467	0.03017	0.45516
									3.08795	0.51496	0.02799	0.45705
									3.08979	0.5159	0.0254	0.4587
									3.09163	0.51562	0.02474	0.45964
									3.09347	0.51283	0.02644	0.46073
									3.09532	0.50882	0.02894	0.46224
									3.09717	0.50587	0.02903	0.4651
									3.09902	0.50454	0.02583	0.46963
									3.10088	0.50502	0.02316	0.47182
									3.10273	0.50612	0.02302	0.47086
									3.10459	0.50457	0.02246	0.47297
									3.10645	0.50114	0.01979	0.47907
									3.10831	0.49912	0.01744	0.48344
									3.11018	0.49764	0.01843	0.48393
									3.11204	0.49606	0.02207	0.48187
									3.11391	0.49514	0.02395	0.48091
									3.11578	0.49346	0.02287	0.48367
									3.11766	0.49136	0.02214	0.4865
									3.11953	0.49045	0.02203	0.48752
									3.12141	0.48929	0.02016	0.49055
									3.12329	0.48644	0.01759	0.49597
									3.12517	0.48326	0.01724	0.4995
									3.12706	0.48111	0.01971	0.49918
									3.12895	0.47966	0.02305	0.49729
									3.13084	0.4793	0.02423	0.49647
									3.13273	0.47995	0.02228	0.49777
									3.13462	0.47847	0.02057	0.50096
									3.13652	0.47415	0.02231	0.50354
									3.13842	0.47085	0.02527	0.50388
									3.14032	0.46955	0.02539	0.50506
									3.14222	0.4683	0.02215	0.50955
									3.14413	0.46668	0.01842	0.5149
									3.14603	0.46348	0.01776	0.51876
									3.14794	0.45952	0.01992	0.52056
									3.14986	0.45827	0.02071	0.52102
									3.15177	0.45904	0.02036	0.5206
									3.15369	0.45935	0.02268	0.51797
									3.15561	0.45759	0.02648	0.51593
									3.15753	0.45369	0.0275	0.51881
									3.15945	0.45107	0.02372	0.52521
									3.16138	0.44961	0.01779	0.5326
									3.16331	0.44453	0.01571	0.53976
									3.16524	0.43609	0.01862	0.54529
									3.16717	0.42996	0.02166	0.54838
									3.16911	0.42879	0.02166	0.54955
									3.17105	0.42902	0.02043	0.55055
									3.17299	0.42592	0.02087	0.55321
									3.17493	0.41931	0.02216	0.55853
									3.17688	0.4135	0.02131	0.56519
									3.17882	0.4101	0.01777	0.57213
									3.18078	0.40498	0.01504	0.57998
									3.18273	0.39746	0.01644	0.5861
									3.18468	0.39135	0.01909	0.58956
									3.18664	0.38662	0.01829	0.59509
									3.1886	0.38113	0.01562	0.60325
									3.19056	0.37462	0.01597	0.60941
									3.19253	0.36812	0.02001	0.61187
									3.19449	0.36145	0.02336	0.61519
									3.19646	0.3535	0.02259	0.62391
									3.19844	0.34592	0.02034	0.63374
									3.20041	0.34004	0.02038	0.63958
									3.20239	0.33518	0.02144	0.64338
									3.20437	0.33236	0.02162	0.64602
									3.20635	0.33033	0.02041	0.64926
									3.20833	0.32647	0.01765	0.65588
									3.21032	0.32225	0.01603	0.66172
									3.21231	0.31906	0.01711	0.66383
									3.2143	0.31702	0.01821	0.66477
									3.21629	0.31642	0.01755	0.66603
									3.21829	0.31579	0.01676	0.66745
									3.22029	0.31425	0.0186	0.66715
									3.22229	0.3129	0.02255	0.66455
									3.22429	0.31299	0.02446	0.66255
									3.2263	0.31379	0.02261	0.6636
									3.22831	0.31386	0.01944	0.6667
									3.23032	0.31425	0.01729	0.66846
									3.23233	0.31482	0.01621	0.66897
									3.23435	0.31347	0.01474	0.67179
									3.23637	0.31038	0.0137	0.67592
									3.23839	0.30755	0.01478	0.67767
									3.24041	0.3069	0.01675	0.67635
									3.24244	0.30669	0.01767	0.67564
									3.24447	0.3036	0.01653	0.67987
									3.2465	0.29937	0.01456	0.68607
									3.24854	0.29771	0.0142	0.68809
									3.25057	0.29826	0.01532	0.68642
									3.25261	0.29716	0.01627	0.68657
									3.25465	0.29341	0.01535	0.69124
									3.2567	0.29085	0.01302	0.69613
									3.25875	0.29001	0.01292	0.69707
									3.26079	0.28746	0.01606	0.69648
									3.26285	0.28313	0.01849	0.69838
									3.2649	0.27881	0.01825	0.70294
									3.26696	0.27479	0.01822	0.70699
									3.26902	0.27162	0.02017	0.70821
									3.27108	0.26989	0.02174	0.70837
									3.27315	0.26969	0.0211	0.70921
									3.27521	0.27165	0.0194	0.70895
									3.27728	0.2749	0.01839	0.70671
									3.27936	0.27681	0.01827	0.70492
									3.28143	0.27718	0.01794	0.70488
									3.28351	0.27806	0.01634	0.7056
									3.28559	0.27864	0.01427	0.70709
									3.28767	0.27719	0.01467	0.70814
									3.28976	0.27624	0.0182	0.70556
									3.29185	0.27716	0.02089	0.70195
									3.29394	0.27636	0.02003	0.70361
									3.29604	0.27264	0.01843	0.70893
									3.29813	0.26901	0.01926	0.71173
									3.30023	0.26665	0.02075	0.7126
									3.30233	0.26412	0.01918	0.7167
									3.30444	0.26137	0.01468	0.72395
									3.30655	0.25928	0.01161	0.72911
									3.30866	0.25605	0.01277	0.73118
									3.31077	0.25002	0.01586	0.73412
									3.31288	0.24296	0.01777	0.73927
									3.315	0.23695	0.01767	0.74538
									3.31712	0.23217	0.0167	0.75113
									3.31925	0.22644	0.01723	0.75633
									3.32137	0.21815	0.01878	0.76307
									3.3235	0.20858	0.01745	0.77397
									3.32563	0.19715	0.01302	0.78983
									3.32777	0.18202	0.01031	0.80767
									3.32991	0.16502	0.01099	0.82399
									3.33205	0.14878	0.0115	0.83972
									3.33419	0.13279	0.01073	0.85648
									3.33633	0.11508	0.01109	0.87383
									3.33848	0.09709	0.01336	0.88955
									3.34063	0.08093	0.01582	0.90325
									3.34279	0.0656	0.01663	0.91777
									3.34494	0.05047	0.01541	0.93412
									3.3471	0.0357	0.01325	0.95105
									3.34927	0.02217	0.01257	0.96526
									3.35143	0.01202	0.01392	0.97406
									3.3536	0.00575	0.01381	0.98044
									3.35577	0.00233	0.01206	0.98561
									3.35794	0.00079	0.01269	0.98652
									3.36012	0.00037	0.01601	0.98362
									3.3623	-0.0001	0.01839	0.98171
									3.36448	-0.00161	0.01743	0.98418
									3.36666	-0.00294	0.01557	0.98737
									3.36885	-0.00259	0.01672	0.98587
									3.37104	-0.0012	0.01977	0.98143
									3.37324	-0.00016	0.0205	0.97966
									3.37543	0.00034	0.01662	0.98304
									3.37763	0.00096	0.01075	0.98829
									3.37983	0.00168	0.00876	0.98956
									3.38204	0.0012	0.01207	0.98673
									3.38425	0.00021	0.01585	0.98394
									3.38646	0.00119	0.01693	0.98188
									3.38867	0.00289	0.01758	0.97953
									3.39089	0.00242	0.02025	0.97733
									3.3931	0.00127	0.02346	0.97527
									3.39533	0.00286	0.02396	0.97318
									3.39755	0.00794	0.02076	0.9713
									3.39978	0.01521	0.01735	0.96744
									3.40201	0.02339	0.01747	0.95914
									3.40424	0.03136	0.01903	0.94961
									3.40648	0.03843	0.01819	0.94338
									3.40872	0.04479	0.01518	0.94003
									3.41096	0.05066	0.0129	0.93644
									3.41321	0.05626	0.0137	0.93004
									3.41546	0.06158	0.01672	0.9217
									3.41771	0.06493	0.01882	0.91625
									3.41996	0.0652	0.0186	0.9162
									3.42222	0.06405	0.01732	0.91863
									3.42448	0.06175	0.01646	0.92179
									3.42674	0.05577	0.01498	0.92925
									3.42901	0.0464	0.01228	0.94132
									3.43128	0.03669	0.01117	0.95214
									3.43355	0.02742	0.01293	0.95965
									3.43583	0.01876	0.01613	0.96511
									3.43811	0.0121	0.019	0.9689
									3.44039	0.00862	0.01894	0.97244
									3.44267	0.0081	0.01713	0.97477
									3.44496	0.00877	0.01756	0.97367
									3.44725	0.01119	0.01879	0.97002
									3.44954	0.01834	0.01734	0.96432
									3.45184	0.0297	0.01474	0.95556
									3.45414	0.04237	0.01396	0.94367
									3.45644	0.05522	0.01601	0.92877
									3.45875	0.06883	0.01914	0.91203
									3.46106	0.08336	0.01882	0.89782
									3.46337	0.09747	0.01519	0.88734
									3.46568	0.11032	0.01418	0.8755
									3.468	0.12213	0.01692	0.86095
									3.47032	0.13393	0.01924	0.84683
									3.47265	0.14686	0.01916	0.83398
									3.47498	0.15963	0.01826	0.82211
									3.47731	0.17175	0.01843	0.80982
									3.47964	0.18526	0.01873	0.79601
									3.48198	0.20082	0.01728	0.7819
									3.48432	0.21741	0.01515	0.76744
									3.48666	0.23227	0.01483	0.7529
									3.48901	0.24284	0.01673	0.74043
									3.49136	0.25105	0.01875	0.7302
									3.49371	0.25921	0.01816	0.72263
									3.49606	0.26697	0.01517	0.71786
									3.49842	0.2749	0.01374	0.71136
									3.50079	0.28294	0.01614	0.70092
									3.50315	0.28835	0.01908	0.69257
									3.50552	0.29054	0.01834	0.69112
									3.50789	0.29183	0.01579	0.69238
									3.51027	0.29302	0.01654	0.69044
									3.51264	0.29325	0.02009	0.68666
									3.51503	0.29235	0.02123	0.68642
									3.51741	0.29172	0.01871	0.68957
									3.5198	0.2924	0.01695	0.69065
									3.52219	0.29421	0.01911	0.68668
									3.52458	0.29601	0.02341	0.68058
									3.52698	0.29637	0.02576	0.67787
									3.52938	0.29713	0.02339	0.67948
									3.53179	0.30053	0.01816	0.68131
									3.53419	0.30453	0.01597	0.6795
									3.53661	0.30662	0.01866	0.67472
									3.53902	0.30653	0.02089	0.67258
									3.54144	0.30523	0.01977	0.675
									3.54386	0.30236	0.0185	0.67914
									3.54628	0.29691	0.01937	0.68372
									3.54871	0.29131	0.02125	0.68744
									3.55114	0.28886	0.02137	0.68977
									3.55357	0.28912	0.01849	0.69239
									3.55601	0.28906	0.01623	0.69471
									3.55845	0.28734	0.01755	0.69511
									3.5609	0.28581	0.01963	0.69456
									3.56334	0.28527	0.01895	0.69578
									3.56579	0.28458	0.01628	0.69914
									3.56825	0.28407	0.01554	0.70039
									3.5707	0.28401	0.01777	0.69822
									3.57317	0.28414	0.0194	0.69646
									3.57563	0.28556	0.01945	0.69499
									3.5781	0.28773	0.0201	0.69217
									3.58057	0.29025	0.02174	0.68801
									3.58304	0.29617	0.02328	0.68055
									3.58552	0.30686	0.02339	0.66975
									3.588	0.3204	0.0216	0.658
									3.59049	0.33472	0.01931	0.64597
									3.59298	0.34948	0.01893	0.63159
									3.59547	0.36637	0.02108	0.61255
									3.59796	0.38458	0.02261	0.59281
									3.60046	0.40038	0.02196	0.57766
									3.60296	0.41267	0.02184	0.56549
									3.60547	0.42292	0.02336	0.55372
									3.60798	0.43146	0.02463	0.54391
									3.61049	0.43811	0.02436	0.53753
									3.61301	0.44382	0.02258	0.5336
									3.61553	0.44952	0.02091	0.52957
									3.61805	0.45481	0.02194	0.52325
									3.62057	0.4591	0.02454	0.51636
									3.62311	0.46289	0.02502	0.51209
									3.62564	0.46614	0.02415	0.50971
									3.62818	0.46822	0.02554	0.50624
									3.63072	0.47045	0.02888	0.50067
									3.63326	0.47283	0.03025	0.49692
									3.63581	0.47327	0.02801	0.49872
									3.63836	0.47237	0.02591	0.50172
									3.64092	0.47172	0.02731	0.50097
									3.64347	0.47164	0.02971	0.49865
									3.64604	0.47211	0.02976	0.49813
									3.6486	0.47247	0.02809	0.49944
									3.65117	0.47312	0.02691	0.49997
									3.65374	0.47525	0.02773	0.49702
									3.65632	0.47764	0.02959	0.49277
									3.6589	0.47839	0.03012	0.49149
									3.66149	0.4775	0.02893	0.49357
									3.66407	0.4767	0.02757	0.49573
									3.66666	0.47686	0.02777	0.49537
									3.66926	0.47687	0.0295	0.49363
									3.67186	0.47589	0.03055	0.49356
									3.67446	0.47343	0.02944	0.49713
									3.67707	0.47055	0.02717	0.50228
									3.67968	0.47013	0.0257	0.50417
									3.68229	0.47185	0.02555	0.5026
									3.68491	0.47281	0.02588	0.50131
									3.68753	0.47231	0.02609	0.5016
									3.69015	0.47149	0.02648	0.50203
									3.69278	0.4709	0.02714	0.50196
									3.69541	0.47043	0.02657	0.503
									3.69805	0.47047	0.02395	0.50558
									3.70069	0.47161	0.02195	0.50644
									3.70333	0.47393	0.02363	0.50244
									3.70598	0.47582	0.02778	0.4964
									3.70863	0.47507	0.03046	0.49447
									3.71128	0.47301	0.02962	0.49737
									3.71394	0.47256	0.02706	0.50038
									3.7166	0.47317	0.02624	0.50059
									3.71927	0.47323	0.02743	0.49934
									3.72194	0.47265	0.02692	0.50043
									3.72461	0.47101	0.02393	0.50506
									3.72729	0.46837	0.02252	0.50911
									3.72997	0.46579	0.02432	0.50989
									3.73266	0.46363	0.02637	0.51
									3.73535	0.46071	0.02589	0.5134
									3.73804	0.45577	0.02444	0.51979
									3.74074	0.45035	0.02563	0.52402
									3.74344	0.44634	0.02834	0.52532
									3.74614	0.44279	0.02861	0.5286
									3.74885	0.43909	0.02692	0.53399
									3.75157	0.4359	0.02592	0.53818
									3.75428	0.43397	0.02571	0.54032
									3.757	0.43436	0.02596	0.53968
									3.75973	0.43703	0.02594	0.53703
									3.76246	0.44038	0.02398	0.53564
									3.76519	0.4433	0.02202	0.53468
									3.76792	0.44638	0.02369	0.52993
									3.77066	0.45128	0.02741	0.52131
									3.77341	0.45785	0.02855	0.5136
									3.77616	0.46393	0.02678	0.50929
									3.77891	0.46931	0.02626	0.50443
									3.78167	0.47483	0.02875	0.49642
									3.78443	0.47997	0.03099	0.48904
									3.78719	0.485	0.03003	0.48497
									3.78996	0.49046	0.0277	0.48184
									3.79273	0.49492	0.02749	0.47759
									3.79551	0.49757	0.02938	0.47305
									3.79829	0.50015	0.03057	0.46928
									3.80107	0.50349	0.02995	0.46656
									3.80386	0.50602	0.02945	0.46453
									3.80665	0.50753	0.03041	0.46206
									3.80945	0.50895	0.03153	0.45952
									3.81225	0.50951	0.03143	0.45906
									3.81506	0.50917	0.03005	0.46078
									3.81787	0.50959	0.02913	0.46128
									3.82068	0.51189	0.02977	0.45834
									3.8235	0.51576	0.03019	0.45405
									3.82632	0.51958	0.02885	0.45157
									3.82915	0.52156	0.02657	0.45187
									3.83198	0.52109	0.02594	0.45297
									3.83481	0.51958	0.02819	0.45223
									3.83765	0.51974	0.03056	0.4497
									3.84049	0.52206	0.03012	0.44782
									3.84334	0.52442	0.02805	0.44753
									3.84619	0.52607	0.02779	0.44614
									3.84904	0.52774	0.02953	0.44273
									3.8519	0.52866	0.03027	0.44107
									3.85477	0.52841	0.02925	0.44234
									3.85764	0.52874	0.02822	0.44304
									3.86051	0.52995	0.02949	0.44056
									3.86339	0.53023	0.03329	0.43648
									3.86627	0.52901	0.03531	0.43568
									3.86915	0.52811	0.0329	0.43899
									3.87204	0.52874	0.02954	0.44172
									3.87494	0.52925	0.02908	0.44167
									3.87783	0.52873	0.03091	0.44036
									3.88074	0.52926	0.03122	0.43952
									3.88364	0.5318	0.02921	0.43899
									3.88655	0.5341	0.02899	0.43691
									3.88947	0.53366	0.03192	0.43442
									3.89239	0.53188	0.0337	0.43442
									3.89531	0.53251	0.03159	0.4359
									3.89824	0.53522	0.02827	0.43651
									3.90118	0.53627	0.02775	0.43598
									3.90411	0.53522	0.03001	0.43477
									3.90706	0.53407	0.03153	0.4344
									3.91	0.53375	0.03081	0.43544
									3.91295	0.53432	0.03022	0.43546
									3.91591	0.53496	0.03146	0.43358
									3.91887	0.53525	0.03274	0.43201
									3.92183	0.53511	0.0319	0.43299
									3.9248	0.53413	0.02907	0.4368
									3.92778	0.53294	0.02686	0.4402
									3.93075	0.53263	0.02859	0.43878
									3.93374	0.53328	0.03301	0.43371
									3.93672	0.53457	0.03456	0.43087
									3.93971	0.53596	0.03228	0.43176
									3.94271	0.53603	0.03041	0.43356
									3.94571	0.53461	0.03103	0.43436
									3.94872	0.53356	0.03267	0.43377
									3.95173	0.5332	0.03264	0.43416
									3.95474	0.53197	0.03045	0.43758
									3.95776	0.52925	0.02937	0.44138
									3.96078	0.52716	0.03093	0.44191
									3.96381	0.52736	0.03205	0.44059
									3.96684	0.52693	0.03046	0.44261
									3.96988	0.52392	0.02843	0.44765
									3.97292	0.5208	0.02906	0.45014
									3.97597	0.51832	0.03195	0.44973
									3.97902	0.51505	0.03348	0.45147
									3.98208	0.51047	0.03088	0.45865
									3.98514	0.50375	0.02678	0.46947
									3.9882	0.49351	0.02553	0.48096
									3.99127	0.48015	0.02674	0.49311
									3.99435	0.46637	0.0271	0.50653
									3.99743	0.45568	0.02583	0.51849
									4.00051	0.45055	0.02541	0.52404
									4.0036	0.45111	0.02671	0.52218
									4.0067	0.45674	0.02776	0.5155
									4.00979	0.46637	0.027	0.50663
									4.0129	0.47619	0.02529	0.49852
									4.01601	0.48345	0.02535	0.4912
									4.01912	0.48997	0.02738	0.48265
									4.02224	0.49739	0.02852	0.47409
									4.02536	0.50408	0.02753	0.46839
									4.02849	0.50781	0.02595	0.46624
									4.03162	0.50863	0.02608	0.46529
									4.03476	0.50863	0.02844	0.46293
									4.0379	0.51043	0.03083	0.45874
									4.04105	0.51412	0.03094	0.45494
									4.0442	0.51645	0.02994	0.45361
									4.04736	0.51726	0.03032	0.45242
									4.05052	0.51844	0.03105	0.45051
									4.05369	0.5184	0.02978	0.45182
									4.05686	0.51703	0.02775	0.45522
									4.06003	0.51666	0.02798	0.45536
									4.06322	0.51673	0.03071	0.45256
									4.0664	0.51588	0.03322	0.4509
									4.06959	0.51462	0.03316	0.45222
									4.07279	0.5132	0.03079	0.45601
									4.07599	0.5126	0.02882	0.45858
									4.0792	0.51426	0.02886	0.45688
									4.08241	0.51588	0.02963	0.45449
									4.08563	0.51426	0.03043	0.45531
									4.08885	0.51069	0.03182	0.45749
									4.09208	0.50793	0.03355	0.45852
									4.09531	0.50696	0.03452	0.45852
									4.09855	0.50772	0.03313	0.45915
									4.10179	0.50831	0.03045	0.46124
									4.10504	0.50661	0.0291	0.46429
									4.10829	0.50392	0.02915	0.46693
									4.11155	0.50181	0.03027	0.46792
									4.11481	0.50003	0.03162	0.46835
									4.11808	0.49897	0.03088	0.47015
									4.12135	0.49822	0.0285	0.47328
									4.12463	0.49675	0.02804	0.47521
									4.12792	0.49516	0.03089	0.47395
									4.13121	0.4937	0.03375	0.47255
									4.1345	0.4918	0.03255	0.47565
									4.1378	0.49023	0.02858	0.48119
									4.1411	0.48986	0.02706	0.48308
									4.14442	0.48926	0.02885	0.48189
									4.14773	0.48698	0.0299	0.48312
									4.15105	0.48425	0.02863	0.48712
									4.15438	0.48249	0.0277	0.48981
									4.15771	0.48075	0.0293	0.48995
									4.16105	0.47827	0.03115	0.49058
									4.16439	0.47564	0.03009	0.49427
									4.16774	0.47357	0.02743	0.499
									4.17109	0.47256	0.02664	0.5008
									4.17445	0.47224	0.02869	0.49907
									4.17781	0.47146	0.03058	0.49796
									4.18118	0.46912	0.02946	0.50142
									4.18455	0.46475	0.02753	0.50772
									4.18793	0.45946	0.02808	0.51246
									4.19132	0.45373	0.02998	0.51629
									4.19471	0.44563	0.03068	0.52369
									4.19811	0.43338	0.03068	0.53594
									4.20151	0.41842	0.03131	0.55027
									4.20492	0.40417	0.0325	0.56333
									4.20833	0.39137	0.03474	0.57389
									4.21175	0.37863	0.03765	0.58372
									4.21517	0.36591	0.03796	0.59613
									4.2186	0.35338	0.03612	0.6105
									4.22204	0.34074	0.0378	0.62146
									4.22548	0.32835	0.04107	0.63058
									4.22893	0.3189	0.03939	0.64171
									4.23238	0.31362	0.03622	0.65016
									4.23584	0.30942	0.03872	0.65186
									4.2393	0.30775	0.04661	0.64564
									4.24277	0.31109	0.05166	0.63725
									4.24624	0.31683	0.0474	0.63577
									4.24972	0.32565	0.03874	0.63561
									4.25321	0.33693	0.03441	0.62866
									4.2567	0.34285	0.03502	0.62213
									4.2602	0.33853	0.0355	0.62597
									4.2637	0.32768	0.03293	0.63939
									4.26721	0.3183	0.03066	0.65104
									4.27073	0.31277	0.03361	0.65362
									4.27425	0.30969	0.03969	0.65062
									4.27778	0.30919	0.04154	0.64927
									4.28131	0.31081	0.03785	0.65134
									4.28485	0.31123	0.03644	0.65233
									4.28839	0.309	0.04059	0.65041
									4.29194	0.30816	0.04228	0.64956
									4.2955	0.3104	0.03629	0.65331
									4.29906	0.31262	0.02981	0.65757
									4.30263	0.31259	0.02912	0.65829
									4.3062	0.31121	0.03097	0.65782
									4.30978	0.31139	0.03091	0.6577
									4.31336	0.31417	0.02855	0.65728
									4.31696	0.3181	0.02673	0.65517
									4.32055	0.32144	0.02807	0.65049
									4.32416	0.32356	0.03054	0.6459
									4.32777	0.32457	0.03053	0.6449
									4.33138	0.32482	0.02754	0.64764
									4.335	0.32572	0.02434	0.64994
									4.33863	0.32769	0.0247	0.64761
									4.34226	0.32922	0.02792	0.64286
									4.3459	0.32949	0.02912	0.64139
									4.34955	0.32832	0.02706	0.64462
									4.3532	0.32598	0.02462	0.6494
									4.35686	0.32288	0.02406	0.65306
									4.36052	0.31919	0.02554	0.65527
									4.36419	0.31622	0.02639	0.65739
									4.36787	0.31412	0.02473	0.66115
									4.37155	0.31126	0.02287	0.66587
									4.37524	0.30835	0.02319	0.66846
									4.37894	0.30675	0.0246	0.66865
									4.38264	0.30484	0.02488	0.67028
									4.38635	0.3009	0.02412	0.67498
									4.39006	0.29578	0.02416	0.68006
									4.39378	0.29101	0.02491	0.68408
									4.39751	0.28676	0.02455	0.68869
									4.40124	0.28257	0.02298	0.69445
									4.40498	0.27828	0.02193	0.69979
									4.40873	0.2737	0.02259	0.70371
									4.41248	0.2689	0.02387	0.70723
									4.41624	0.26476	0.02389	0.71135
									4.42	0.26118	0.02256	0.71626
									4.42377	0.25698	0.02133	0.72169
									4.42755	0.25209	0.02169	0.72622
									4.43134	0.24759	0.02277	0.72964
									4.43513	0.24453	0.0222	0.73327
									4.43892	0.24262	0.02021	0.73717
									4.44273	0.23982	0.01964	0.74054
									4.44654	0.23504	0.02245	0.74251
									4.45035	0.22945	0.02654	0.74401
									4.45418	0.22421	0.02732	0.74847
									4.45801	0.22004	0.02487	0.75509
									4.46184	0.21728	0.02364	0.75908
									4.46569	0.21454	0.02448	0.76098
									4.46954	0.21026	0.0243	0.76544
									4.47339	0.20483	0.0221	0.77307
									4.47726	0.19944	0.02042	0.78014
									4.48113	0.19491	0.02101	0.78408
									4.485	0.19112	0.0222	0.78668
									4.48889	0.18705	0.02236	0.79059
									4.49278	0.18268	0.02179	0.79553
									4.49667	0.17844	0.02096	0.8006
									4.50058	0.17374	0.0208	0.80546
									4.50449	0.16879	0.02168	0.80953
									4.5084	0.1646	0.02247	0.81293
									4.51233	0.16165	0.02207	0.81628
									4.51626	0.15949	0.0206	0.81991
									4.52019	0.15638	0.01985	0.82377
									4.52414	0.15145	0.02077	0.82778
									4.52809	0.14585	0.02092	0.83323
									4.53205	0.14098	0.01895	0.84007
									4.53601	0.13739	0.01785	0.84476
									4.53999	0.13454	0.0198	0.84566
									4.54396	0.1318	0.0224	0.8458
									4.54795	0.12807	0.02194	0.84999
									4.55194	0.1223	0.01905	0.85865
									4.55594	0.11612	0.01807	0.86581
									4.55995	0.11173	0.01987	0.8684
									4.56396	0.10862	0.0213	0.87008
									4.56799	0.10534	0.02075	0.87391
									4.57201	0.10207	0.01907	0.87886
									4.57605	0.09925	0.01822	0.88253
									4.58009	0.09585	0.01924	0.88491
									4.58414	0.09121	0.02011	0.88868
									4.5882	0.08596	0.01887	0.89517
									4.59226	0.08096	0.01745	0.90159
									4.59633	0.07703	0.01857	0.9044
									4.60041	0.07426	0.02113	0.90461
									4.6045	0.07174	0.02131	0.90695
									4.60859	0.06819	0.01813	0.91368
									4.61269	0.06339	0.016	0.92061
									4.6168	0.05889	0.01852	0.92259
									4.62091	0.05546	0.0228	0.92174
									4.62503	0.05195	0.02368	0.92437
									4.62916	0.04779	0.02077	0.93144
									4.6333	0.04402	0.01851	0.93747
									4.63744	0.04079	0.01932	0.93989
									4.6416	0.03684	0.02082	0.94234
									4.64576	0.03241	0.02046	0.94713
									4.64992	0.02917	0.01896	0.95187
									4.6541	0.02715	0.01856	0.95429
									4.65828	0.02499	0.01945	0.95556
									4.66247	0.02252	0.01976	0.95772
									4.66666	0.02023	0.0187	0.96107
									4.67087	0.01852	0.01782	0.96366
									4.67508	0.01821	0.0187	0.96309
									4.6793	0.01897	0.02051	0.96052
									4.68353	0.01948	0.0202	0.96032
									4.68776	0.02013	0.01706	0.96281
									4.692	0.02112	0.01528	0.9636
									4.69625	0.0215	0.01706	0.96144
									4.70051	0.02138	0.01948	0.95914
									4.70478	0.02137	0.0198	0.95883
									4.70905	0.0218	0.01813	0.96007
									4.71333	0.023	0.01706	0.95994
									4.71762	0.02484	0.01853	0.95663
									4.72192	0.02687	0.02031	0.95282
									4.72622	0.0283	0.01922	0.95248
									4.73053	0.02839	0.0163	0.95531
									4.73485	0.02724	0.01536	0.9574
									4.73918	0.02558	0.01705	0.95737
									4.74352	0.02455	0.01763	0.95782
									4.74786	0.02518	0.0159	0.95892
									4.75221	0.02714	0.01552	0.95734
									4.75657	0.02855	0.01783	0.95362
									4.76094	0.02824	0.02035	0.95141
									4.76532	0.02692	0.02201	0.95107
									4.7697	0.02584	0.02241	0.95175
									4.77409	0.02582	0.02143	0.95275
									4.77849	0.02652	0.02103	0.95245
									4.7829	0.02672	0.0219	0.95138
									4.78732	0.0257	0.02123	0.95307
									4.79174	0.02348	0.01817	0.95835
									4.79617	0.02129	0.01626	0.96245
									4.80061	0.02067	0.01782	0.96151
									4.80506	0.02122	0.02025	0.95853
									4.80952	0.0212	0.02033	0.95847
									4.81399	0.02046	0.01907	0.96047
									4.81846	0.02032	0.01954	0.96014
									4.82294	0.02075	0.02156	0.95769
									4.82743	0.0206	0.02169	0.95771
									4.83193	0.01938	0.01904	0.96158
									4.83644	0.01737	0.0173	0.96533
									4.84096	0.01573	0.01845	0.96582
									4.84548	0.01564	0.02027	0.96409
									4.85001	0.01677	0.02059	0.96264
									4.85455	0.01736	0.01898	0.96366
									4.8591	0.01675	0.01698	0.96627
									4.86366	0.01647	0.01756	0.96597
									4.86823	0.01734	0.02068	0.96198
									4.8728	0.01803	0.02223	0.95974
									4.87739	0.01747	0.02055	0.96198
									4.88198	0.01611	0.01881	0.96508
									4.88658	0.01532	0.01892	0.96576
									4.89119	0.01562	0.01917	0.96521
									4.89581	0.01553	0.0183	0.96617
									4.90044	0.01505	0.01734	0.96761
									4.90507	0.01585	0.01767	0.96648
									4.90972	0.01687	0.01995	0.96318
									4.91437	0.01658	0.02287	0.96055
									4.91904	0.01591	0.02328	0.96081
									4.92371	0.01519	0.02073	0.96408
									4.92839	0.01389	0.01862	0.96749
									4.93308	0.013	0.01897	0.96803
									4.93777	0.01325	0.01941	0.96734
									4.94248	0.01393	0.01774	0.96833
									4.9472	0.01421	0.01617	0.96962
									4.95192	0.0138	0.0173	0.9689
									4.95666	0.0136	0.01971	0.96669
									4.9614	0.0137	0.02062	0.96568
									4.96615	0.01245	0.01949	0.96806
									4.97091	0.0098	0.01829	0.97191
									4.97568	0.00785	0.01872	0.97343
									4.98046	0.00782	0.0193	0.97288
									4.98525	0.00802	0.01811	0.97387
									4.99005	0.00682	0.01635	0.97683
									4.99486	0.006	0.01603	0.97797
									4.99968	0.00714	0.01738	0.97548
									5.0045	0.0082	0.01838	0.97342
									5.00934	0.00761	0.01704	0.97535
									5.01418	0.00663	0.01575	0.97762
									5.01904	0.00584	0.018	0.97616
									5.0239	0.0053	0.02202	0.97268
									5.02877	0.00577	0.02323	0.971
									5.03365	0.00613	0.0208	0.97307
									5.03855	0.0052	0.01801	0.97679
									5.04345	0.00394	0.01789	0.97817
									5.04836	0.00314	0.01993	0.97693
									5.05328	0.00295	0.02092	0.97613
									5.05821	0.00358	0.01912	0.9773
									5.06315	0.00453	0.0168	0.97867
									5.0681	0.00479	0.01698	0.97823
									5.07306	0.00452	0.01882	0.97666
									5.07802	0.00441	0.01893	0.97666
									5.083	0.00381	0.01655	0.97964
									5.08799	0.00299	0.01458	0.98243
									5.09299	0.00286	0.01523	0.98191
									5.098	0.00301	0.01681	0.98018
									5.10302	0.00321	0.01636	0.98043
									5.10804	0.00289	0.01436	0.98275
									5.11308	0.00156	0.01423	0.98421
									5.11813	0.00058	0.0174	0.98202
									5.12319	0.00094	0.02022	0.97884
									5.12825	0.0021	0.01974	0.97816
									5.13333	0.00304	0.01832	0.97864
									5.13842	0.00288	0.01861	0.97851
									5.14352	0.00173	0.02046	0.97781
									5.14862	0.00083	0.02152	0.97765
									5.15374	0.0012	0.0196	0.9792
									5.15887	0.00162	0.01696	0.98142
									5.16401	0.00114	0.01666	0.9822
									5.16916	0.00123	0.01759	0.98118
									5.17431	0.0023	0.01695	0.98075
									5.17948	0.00259	0.01539	0.98202
									5.18466	0.00191	0.01637	0.98172
									5.18985	0.00132	0.02063	0.97805
									5.19505	0.00129	0.02424	0.97447
									5.20026	0.00162	0.0227	0.97568
									5.20549	0.00146	0.0179	0.98064
									5.21072	0.00113	0.01589	0.98298
									5.21596	0.001	0.01748	0.98152
									5.22121	0.00045	0.01925	0.9803
									5.22648	-0.00019	0.01878	0.98141
									5.23175	-0.00034	0.01612	0.98422
									5.23703	0.00062	0.01501	0.98437
									5.24233	0.00051	0.01761	0.98188
									5.24763	0.00012	0.02075	0.97913
									5.25295	0.00081	0.02169	0.9775
									5.25828	0.00096	0.02085	0.97819
									5.26362	0.00067	0.0203	0.97903
									5.26897	2e-05	0.02122	0.97876
									5.27433	-0.00044	0.0216	0.97884
									5.2797	-0.00015	0.01923	0.98092
									5.28508	0.00045	0.01626	0.98329
									5.29047	0.0009	0.01615	0.98295
									5.29588	0.00184	0.01823	0.97993
									5.30129	0.00285	0.01899	0.97816
									5.30672	0.00287	0.01781	0.97932
									5.31216	0.00262	0.01753	0.97985
									5.3176	0.00262	0.01953	0.97785
									5.32306	0.00218	0.02117	0.97665
									5.32853	0.00135	0.01992	0.97873
									5.33402	0.00097	0.0169	0.98213
									5.33951	0.00113	0.0153	0.98357
									5.34501	0.00077	0.01648	0.98275
									5.35053	-0.00025	0.01859	0.98166
									5.35606	-0.00039	0.01957	0.98082
									5.3616	0.00013	0.01999	0.97988
									5.36715	0.00079	0.02057	0.97864
									5.37271	0.00186	0.02113	0.97701
									5.37828	0.00249	0.02138	0.97613
									5.38387	0.00271	0.02092	0.97637
									5.38946	0.00344	0.02033	0.97623
									5.39507	0.00451	0.02073	0.97476
									5.40069	0.00498	0.0214	0.97362
									5.40632	0.00369	0.0206	0.97571
									5.41197	0.0008	0.0187	0.9805
									5.41762	-0.00192	0.01745	0.98447
									5.42329	-0.00255	0.01703	0.98552
									5.42897	-0.00159	0.01702	0.98457
									5.43466	-0.00081	0.0173	0.98351
									5.44036	-0.00036	0.01725	0.98311
									5.44607	-6e-05	0.01789	0.98217
									5.4518	0.00036	0.02055	0.97909
									5.45754	0.00089	0.02281	0.9763
									5.46329	0.00079	0.0215	0.97771
									5.46905	-0.00014	0.01839	0.98175
									5.47483	-0.00057	0.01794	0.98263
									5.48062	0.0001	0.0193	0.9806
									5.48642	0.00094	0.0189	0.98016
									5.49223	0.00057	0.01704	0.98239
									5.49805	-0.00045	0.01687	0.98358
									5.50389	-0.00043	0.01966	0.98077
									5.50974	0.00116	0.02317	0.97567
									5.5156	0.00252	0.02419	0.97329
									5.52147	0.00241	0.02141	0.97618
									5.52736	0.00235	0.01771	0.97994
									5.53326	0.00273	0.01705	0.98022
									5.53917	0.00215	0.01839	0.97946
									5.54509	0.00099	0.01869	0.98032
									5.55103	0.00027	0.01738	0.98235
									5.55698	0.00027	0.01662	0.98311
									5.56294	0.00075	0.01848	0.98077
									5.56892	0.00093	0.02115	0.97792
									5.57491	0.00053	0.02057	0.9789
									5.58091	-0.00011	0.01667	0.98344
									5.58692	-0.00049	0.01538	0.98511
									5.59295	-0.00044	0.01776	0.98268
									5.59899	-0.00026	0.02021	0.98005
									5.60504	0.00018	0.02068	0.97914
									5.61111	0.00134	0.0191	0.97956
									5.61719	0.00272	0.01804	0.97924
									5.62328	0.00258	0.0191	0.97832
									5.62938	0.00135	0.01971	0.97894
									5.6355	0.00155	0.01842	0.98003
									5.64164	0.0028	0.01754	0.97966
									5.64778	0.00277	0.01913	0.9781
									5.65394	0.00202	0.02101	0.97697
									5.66011	0.00149	0.0206	0.97791
									5.6663	0.00155	0.01831	0.98014
									5.6725	0.00184	0.01679	0.98137
									5.67871	0.0013	0.01769	0.98101
									5.68494	0.00094	0.01826	0.9808
									5.69118	0.00166	0.01615	0.98219
									5.69743	0.0024	0.01379	0.98381
									5.7037	0.00293	0.01474	0.98233
									5.70998	0.00326	0.01876	0.97798
									5.71628	0.003	0.0206	0.9764
									5.72259	0.00254	0.01829	0.97917
									5.72891	0.00239	0.01721	0.9804
									5.73525	0.00224	0.01966	0.9781
									5.7416	0.00143	0.02238	0.97619
									5.74796	0.00061	0.02159	0.9778
									5.75434	-0.00015	0.01957	0.98058
									5.76074	-0.0016	0.02065	0.98095
									5.76714	-0.00205	0.02304	0.97901
									5.77357	-4e-05	0.02125	0.97879
									5.78	0.00121	0.01654	0.98225
									5.78645	0.00075	0.01287	0.98638
									5.79292	0.0008	0.01304	0.98616
									5.7994	0.0023	0.0166	0.9811
									5.80589	0.00395	0.02002	0.97603
									5.8124	0.00453	0.02103	0.97444
									5.81893	0.0043	0.01924	0.97646
									5.82546	0.00345	0.01605	0.9805
									5.83202	0.00158	0.01554	0.98288
									5.83858	0.0001	0.01703	0.98287
									5.84517	5e-05	0.01735	0.9826
									5.85176	0.0004	0.01591	0.98369
									5.85838	0.00158	0.01477	0.98365
									5.865	0.00407	0.01572	0.98021
									5.87165	0.00515	0.01738	0.97747
									5.8783	0.00466	0.01675	0.97859
									5.88498	0.00446	0.0133	0.98224
									5.89166	0.00317	0.01287	0.98396
									5.89837	0.00084	0.01627	0.98289
									5.90508	0.00029	0.01742	0.98229
									5.91182	0.00147	0.01573	0.9828
									5.91857	0.00235	0.01498	0.98267
									5.92533	0.00176	0.01726	0.98098
									5.93211	0.00029	0.02119	0.97852
									5.9389	-0.00075	0.02189	0.97886
									5.94571	-0.00031	0.01802	0.98229
									5.95254	0.00056	0.01559	0.98385
									5.95938	0.0006	0.01676	0.98264
									5.96624	1e-05	0.01902	0.98097
									5.97311	-0.00018	0.01775	0.98243
									5.98	-0.00112	0.01356	0.98756
									5.98691	-0.00267	0.01126	0.99141
									5.99383	-0.00164	0.01377	0.98787
									6.00077	0.00127	0.01772	0.98101
									6.00772	0.00338	0.01829	0.97833
									6.01469	0.00485	0.01519	0.97996
									6.02168	0.00405	0.01348	0.98247
									6.02868	0.00129	0.01484	0.98387
									6.0357	-0.00046	0.01554	0.98492
									6.04273	0.00107	0.01319	0.98574
									6.04978	0.00541	0.0096	0.98499
									6.05685	0.00577	0.01185	0.98238
									6.06393	0.00271	0.01814	0.97915
									6.07103	0.00046	0.022	0.97754
									6.07815	0.00018	0.0184	0.98142
									6.08529	0.00029	0.01431	0.9854
									6.09244	0.00021	0.0154	0.98439
									6.0996	0.0009	0.01874	0.98036
									6.10679	0.0026	0.01906	0.97834
									6.11399	0.00409	0.01532	0.98059
									6.12121	0.00299	0.01375	0.98326
									6.12844	0.00154	0.01546	0.983
									6.1357	0.00149	0.01658	0.98193
									6.14297	0.00186	0.01493	0.98321
									6.15025	0.00196	0.01179	0.98625
									6.15756	0.00189	0.01101	0.9871
									6.16488	0.00048	0.01386	0.98566
									6.17222	-0.00188	0.01671	0.98517
									6.17957	-0.0033	0.01671	0.98659
									6.18695	-0.00213	0.01447	0.98766
									6.19434	0.00021	0.01403	0.98576
									6.20175	0.00135	0.01584	0.98281
									6.20918	0.00169	0.01641	0.9819
									6.21662	0.00204	0.01417	0.98379
									6.22409	0.00244	0.01172	0.98584
									6.23157	0.00294	0.01207	0.98499
									6.23907	0.00368	0.01447	0.98185
									6.24658	0.00335	0.01484	0.98181
									6.25412	0.00221	0.01187	0.98592
									6.26167	0.00165	0.00985	0.9885
									6.26924	0.00123	0.01144	0.98733
									6.27683	0.0006	0.01391	0.98549
									6.28444	0.001	0.01436	0.98464
									6.29207	0.00249	0.01279	0.98472
									6.29971	0.0032	0.01183	0.98497
									6.30738	0.00234	0.0134	0.98426
									6.31506	0.00142	0.0143	0.98428
									6.32276	0.00125	0.01201	0.98674
									6.33048	0.00163	0.01023	0.98814
									6.33822	0.00292	0.01254	0.98454
									6.34598	0.00379	0.01671	0.9795
									6.35375	0.00266	0.01789	0.97945
									6.36155	0.00116	0.01666	0.98218
									6.36937	0.001	0.01481	0.98419
									6.3772	0.00252	0.01485	0.98263
									6.38505	0.00428	0.0167	0.97902
									6.39293	0.00488	0.01716	0.97796
									6.40082	0.00448	0.01664	0.97888
									6.40873	0.0045	0.018	0.9775
									6.41666	0.00542	0.02161	0.97297
									6.42461	0.00448	0.0221	0.97342
									6.43258	0.00195	0.01813	0.97992
									6.44058	0.00077	0.01355	0.98568
									6.44859	0.00168	0.01275	0.98557
									6.45662	0.00262	0.01544	0.98194
									6.46467	0.00292	0.01787	0.97921
									6.47274	0.00281	0.0167	0.98049
									6.48083	0.00189	0.01251	0.9856
									6.48894	0.00151	0.01228	0.98621
									6.49707	0.00258	0.01736	0.98006
									6.50522	0.00291	0.01871	0.97838
									6.5134	0.00298	0.01607	0.98095
									6.52159	0.00252	0.01236	0.98512
									6.5298	0.00113	0.01178	0.98709
									6.53804	0.00063	0.01489	0.98448
									6.54629	0.00136	0.01689	0.98175
									6.55457	0.00208	0.01471	0.98321
									6.56287	0.00193	0.01208	0.98599
									6.57118	-0.00083	0.01422	0.98661
									6.57952	-0.00297	0.01912	0.98385
									6.58788	-0.00077	0.01974	0.98103
									6.59626	0.00211	0.01609	0.9818
									6.60467	0.00264	0.01429	0.98307
									6.61309	0.00169	0.01684	0.98147
									6.62154	0.00147	0.02047	0.97806
									6.63	0.00362	0.02015	0.97623
									6.63849	0.00436	0.01423	0.98141
									6.647	0.00112	0.01197	0.98691
									6.65554	-0.00014	0.0152	0.98494
									6.66409	0.00186	0.01857	0.97957
									6.67267	0.00327	0.01873	0.978
									6.68127	0.00173	0.01754	0.98073
									6.68989	0.00066	0.01878	0.98056
									6.69853	0.0012	0.02111	0.97769
									6.7072	0.00097	0.02196	0.97707
									6.71589	6e-05	0.01945	0.98049
									6.7246	0.00088	0.01612	0.983
									6.73333	0.00211	0.01582	0.98207
									6.74208	0.0025	0.01703	0.98047
									6.75086	0.00257	0.01671	0.98072
									6.75967	0.00229	0.01493	0.98278
									6.76849	0.00233	0.01507	0.9826
									6.77734	0.00312	0.01963	0.97725
									6.78621	0.00207	0.02365	0.97428
									6.7951	-0.00074	0.01882	0.98192
									6.80402	-0.00155	0.01183	0.98972
									6.81296	-0.00016	0.01143	0.98873
									6.82193	0.0022	0.01651	0.98129
									6.83091	0.00452	0.02009	0.97539
									6.83993	0.00446	0.01791	0.97763
									6.84896	0.00248	0.0136	0.98392
									6.85802	0.00145	0.01227	0.98628
									6.8671	0.00216	0.01594	0.9819
									6.87621	0.00116	0.01681	0.98203
									6.88534	-9e-05	0.01292	0.98717
									6.8945	0.00035	0.00942	0.99023
									6.90368	0.00222	0.01073	0.98705
									6.91288	0.00461	0.01531	0.98008
									6.92211	0.0048	0.0174	0.9778
									6.93137	0.00279	0.01669	0.98052
									6.94065	0.00077	0.01797	0.98126
									6.94995	0.00058	0.02301	0.97641
									6.95928	0.00208	0.0264	0.97152
									6.96863	0.00208	0.0225	0.97542
									6.97801	0.0008	0.01611	0.98309
									6.98742	0.00146	0.01272	0.98582
									6.99685	0.00338	0.01445	0.98217
									7.0063	0.00429	0.01801	0.9777
									7.01578	0.00366	0.01753	0.97881
									7.02529	0.002	0.01425	0.98375
									7.03482	0.00085	0.01468	0.98447
									7.04438	0.00159	0.01901	0.9794
									7.05396	0.0034	0.01987	0.97673
									7.06357	0.00318	0.01613	0.98069
									7.07321	0.00068	0.01377	0.98555
									7.08287	-0.00165	0.01454	0.98711
									7.09256	-0.0016	0.01526	0.98634
									7.10228	0.0003	0.0141	0.9856
									7.11202	0.00155	0.01164	0.98681
									7.12179	0.00223	0.00953	0.98824
									7.13159	0.00309	0.01152	0.98539
									7.14141	0.00245	0.01649	0.98106
									7.15126	0.00052	0.01808	0.9814
									7.16114	-0.00043	0.01492	0.98551
									7.17104	-0.00018	0.01247	0.98771
									7.18097	0.00049	0.01415	0.98536
									7.19093	0.00105	0.01612	0.98283
									7.20092	0.00212	0.01287	0.98501
									7.21094	0.00376	0.00691	0.98933
									7.22098	0.00329	0.00739	0.98932
									7.23105	0.00111	0.01437	0.98452
									7.24115	0.00042	0.02067	0.97891
									7.25128	0.0001	0.02151	0.97839
									7.26143	-0.00116	0.01863	0.98253
									7.27162	-0.00137	0.01757	0.9838
									7.28183	-0.00026	0.0196	0.98066
									7.29207	0.00145	0.01963	0.97892
									7.30234	0.00323	0.01553	0.98124
									7.31264	0.00465	0.0118	0.98355
									7.32297	0.00492	0.01328	0.9818
									7.33333	0.00328	0.0186	0.97812
									7.34372	0.00104	0.0207	0.97826
									7.35413	0.00069	0.01645	0.98286
									7.36458	0.00171	0.01264	0.98565
									7.37505	0.00201	0.01396	0.98403
									7.38556	0.00116	0.0166	0.98224
									7.3961	-0.00037	0.0159	0.98447
									7.40666	-0.00144	0.01268	0.98876
									7.41726	0.00035	0.01128	0.98837
									7.42788	0.00408	0.01362	0.9823
									7.43854	0.00553	0.0159	0.97857
									7.44923	0.00361	0.0148	0.98159
									7.45995	0.00066	0.01337	0.98597
									7.4707	-0.00087	0.01591	0.98496
									7.48148	4e-05	0.02054	0.97942
									7.49229	0.00192	0.02231	0.97577
									7.50313	0.00327	0.01981	0.97692
									7.514	0.00331	0.01682	0.97987
									7.52491	0.00179	0.01692	0.98129
									7.53585	0.00029	0.01803	0.98168
									7.54682	0.00101	0.01668	0.98231
									7.55782	0.00271	0.01256	0.98473
									7.56885	0.00249	0.00893	0.98858
									7.57992	0.00205	0.01026	0.98769
									7.59102	0.00349	0.01629	0.98022
									7.60215	0.00445	0.02044	0.97511
									7.61331	0.00354	0.01855	0.97791
									7.6245	0.00284	0.01538	0.98178
									7.63573	0.00302	0.01672	0.98026
									7.647	0.00302	0.01951	0.97747
									7.65829	0.00335	0.01693	0.97972
									7.66962	0.00456	0.01024	0.9852
									7.68098	0.00468	0.00806	0.98726
									7.69238	0.00296	0.01308	0.98396
									7.70381	0.00157	0.01692	0.98151
									7.71527	0.00145	0.01384	0.98471
									7.72677	0.0033	0.01021	0.98649
									7.7383	0.00371	0.01293	0.98336
									7.74987	0.00098	0.01875	0.98027
									7.76147	-0.00242	0.01942	0.983
									7.77311	-0.00434	0.01321	0.99113
									7.78478	-0.00346	0.00826	0.9952
									7.79649	-0.00034	0.0104	0.98994
									7.80823	0.00194	0.01494	0.98312
									7.82001	0.00236	0.01551	0.98213
									7.83182	0.00299	0.0119	0.98511
									7.84367	0.00434	0.0089	0.98676
									7.85555	0.00539	0.01137	0.98324
									7.86747	0.00458	0.01652	0.9789
									7.87943	0.00322	0.01805	0.97873
									7.89142	0.00335	0.01889	0.97776
									7.90345	0.00346	0.02491	0.97163
									7.91552	0.00254	0.03238	0.96508
									7.92762	0.00257	0.0333	0.96413
									7.93976	0.00407	0.02563	0.9703
									7.95194	0.00402	0.01751	0.97847
									7.96415	0.00204	0.0181	0.97986
									7.97641	0.00109	0.02392	0.97499
									7.9887	0.00218	0.02518	0.97264
									8.00102	0.00333	0.02112	0.97555
									8.01339	0.003	0.01812	0.97888
									8.02579	0.00259	0.01919	0.97822
									8.03824	0.00315	0.02165	0.9752
									8.05072	0.00271	0.02094	0.97635
									8.06324	0.00188	0.01551	0.98261
									8.0758	0.00341	0.01004	0.98655
									8.0884	0.00611	0.01033	0.98356
									8.10104	0.00652	0.0152	0.97828
									8.11371	0.00445	0.01831	0.97724
									8.12643	0.0034	0.0173	0.9793
									8.13919	0.00375	0.01699	0.97926
									8.15199	0.00251	0.02062	0.97687
									8.16482	0.00075	0.02393	0.97532
									8.1777	0.00161	0.02297	0.97542
									8.19062	0.00363	0.02012	0.97625
									8.20358	0.00416	0.01912	0.97672
									8.21658	0.00332	0.0193	0.97738
									8.22962	0.00262	0.01719	0.98019
									8.24271	0.00324	0.01309	0.98367
									8.25583	0.00459	0.01081	0.9846
									8.269	0.00451	0.01294	0.98255
									8.28221	0.00233	0.01892	0.97875
									8.29546	0.00017	0.02293	0.9769
									8.30876	-0.00111	0.02086	0.98025
									8.32209	-0.00242	0.0177	0.98472
									8.33547	-0.00161	0.01832	0.98329
									8.34889	0.00201	0.02042	0.97757
									8.36236	0.00394	0.01941	0.97665
									8.37587	0.00274	0.01515	0.98211
									8.38942	0.00207	0.01245	0.98548
									8.40302	0.00342	0.01473	0.98185
									8.41666	0.00543	0.01918	0.97539
									8.43035	0.00788	0.01919	0.97293
									8.44408	0.00945	0.01501	0.97554
									8.45785	0.00816	0.0147	0.97714
									8.47167	0.00617	0.01954	0.97429
									8.48554	0.00524	0.0217	0.97306
									8.49945	0.00413	0.01698	0.97889
									8.5134	0.00196	0.01008	0.98796
									8.52741	-0.00064	0.00697	0.99367
									8.54146	-0.00182	0.00881	0.99301
									8.55555	-0.00085	0.01176	0.98909
									8.56969	0.00022	0.0102	0.98958
									8.58388	0.00102	0.00591	0.99307
									8.59812	0.00096	0.00665	0.99239
									8.6124	-0.00077	0.01431	0.98646
									8.62673	-0.00201	0.02177	0.98024
									8.64111	-0.0015	0.02173	0.97977
									8.65553	0.00107	0.01797	0.98096
									8.67001	0.00459	0.01843	0.97698
									8.68453	0.00403	0.02171	0.97426
									8.6991	0.00101	0.02066	0.97833
									8.71372	0.00183	0.01429	0.98388
									8.72839	0.00598	0.0113	0.98272
									8.74311	0.00749	0.01512	0.97739
									8.75788	0.00362	0.0175	0.97888
									8.7727	-0.00019	0.01462	0.98557
									8.78756	0.00077	0.01126	0.98797
									8.80248	0.0038	0.0111	0.9851
									8.81745	0.00484	0.0152	0.97996
									8.83248	0.00448	0.02036	0.97516
									8.84755	0.00514	0.01976	0.9751
									8.86267	0.00453	0.01591	0.97956
									8.87785	0.00155	0.0183	0.98015
									8.89308	0.00107	0.02552	0.97341
									8.90836	0.0032	0.02946	0.96734
									8.92369	0.00373	0.02787	0.9684
									8.93907	0.00321	0.02552	0.97127
									8.95451	0.00356	0.03002	0.96642
									8.97001	0.00362	0.03925	0.95713
									8.98555	0.00233	0.04139	0.95628
									9.00115	0.00152	0.03549	0.96299
									9.01681	0.00192	0.034	0.96408
									9.03251	0.00213	0.04168	0.95619
									9.04828	0.00193	0.04859	0.94948
									9.0641	0.00261	0.04763	0.94976
									9.07997	0.00533	0.044	0.95067
									9.0959	0.00746	0.04483	0.94771
									9.11189	0.00722	0.04868	0.9441
									9.12793	0.00592	0.04911	0.94497
									9.14403	0.00178	0.04367	0.95455
									9.16018	-0.00437	0.03635	0.96802
									9.1764	-0.00626	0.03519	0.97107
									9.19267	-0.00163	0.04176	0.95987
									9.20899	0.00541	0.04544	0.94915
									9.22538	0.01034	0.03829	0.95137
									9.24182	0.01076	0.02791	0.96133
									9.25833	0.00871	0.02778	0.96351
									9.27489	0.00831	0.03627	0.95542
									9.29151	0.00958	0.03961	0.95081
									9.30819	0.01017	0.03384	0.95599
									9.32493	0.0094	0.0284	0.9622
									9.34174	0.00711	0.03099	0.9619
									9.3586	0.00427	0.03693	0.9588
									9.37552	0.00395	0.03605	0.96
									9.39251	0.00617	0.02713	0.9667
									9.40955	0.00687	0.02232	0.97081
									9.42666	0.0066	0.03035	0.96305
									9.44383	0.00756	0.0395	0.95294
									9.46106	0.00677	0.03583	0.9574
									9.47836	0.00384	0.02624	0.96992
									9.49572	0.00156	0.02546	0.97298
									9.51314	0.00104	0.03277	0.96619
									9.53063	0.00278	0.03592	0.9613
									9.54818	0.00401	0.02979	0.9662
									9.5658	0.00326	0.02089	0.97585
									9.58348	0.00436	0.01893	0.97671
									9.60123	0.00832	0.02348	0.9682
									9.61904	0.00916	0.02439	0.96645
									9.63692	0.00533	0.0213	0.97337
									9.65487	0.00388	0.02306	0.97306
									9.67288	0.00703	0.02943	0.96354
									9.69096	0.00787	0.03179	0.96034
									9.70911	0.00305	0.02606	0.97089
									9.72732	-0.00231	0.0191	0.98321
									9.74561	-0.00362	0.02136	0.98226
									9.76396	-0.0011	0.03108	0.97002
									9.78238	0.00029	0.03569	0.96402
									9.80088	-0.00193	0.02989	0.97204
									9.81944	-0.00269	0.02158	0.98111
									9.83807	5e-05	0.02028	0.97967
									9.85677	0.00385	0.02442	0.97173
									9.87555	0.00758	0.02481	0.96761
									9.8944	0.01059	0.01926	0.97015
									9.91331	0.01046	0.01506	0.97448
									9.93231	0.0084	0.01824	0.97336
									9.95137	0.00802	0.02459	0.96739
									9.97051	0.00809	0.02445	0.96746
									9.98972	0.00565	0.01791	0.97644
									10.009	0.00172	0.01493	0.98335
									10.0284	0.00076	0.02008	0.97916
									10.0478	0.00212	0.027	0.97088
									10.0673	0.00319	0.02575	0.97106
									10.0869	0.00302	0.01553	0.98145
									10.1066	0.00329	0.00844	0.98827
									10.1263	0.00428	0.01472	0.981
									10.1461	0.0052	0.02802	0.96678
									10.166	0.00724	0.03213	0.96063
									10.186	0.00801	0.0224	0.96959
									10.206	0.00643	0.01436	0.97921
									10.2262	0.0052	0.01972	0.97508
									10.2464	0.00632	0.02832	0.96536
									10.2667	0.007	0.02528	0.96772
									10.287	0.00259	0.01475	0.98266
									10.3075	-0.00182	0.01313	0.98869
									10.328	0.00034	0.02416	0.9755
									10.3486	0.0057	0.03203	0.96227
									10.3693	0.00699	0.02461	0.9684
									10.3901	0.00244	0.01212	0.98544
									10.411	0.00017	0.00876	0.99107
									10.4319	0.00565	0.01368	0.98067
									10.4529	0.01287	0.01744	0.96969
									10.4741	0.01373	0.01681	0.96946
									10.4953	0.00806	0.0172	0.97474
									10.5166	0.00209	0.02191	0.976
									10.5379	-0.00065	0.02706	0.97359
									10.5594	-0.00011	0.02409	0.97602
									10.5809	0.00217	0.01125	0.98658
									10.6026	0.00451	0.00246	0.99303
									10.6243	0.00802	0.00719	0.98479
									10.6461	0.01013	0.01798	0.97189
									10.668	0.01013	0.02471	0.96516
									10.69	0.00854	0.02283	0.96863
									10.7121	0.00376	0.01675	0.97949
									10.7343	-0.00274	0.01689	0.98585
									10.7566	-0.00217	0.02354	0.97863
									10.7789	0.00514	0.02426	0.9706
									10.8014	0.00971	0.01285	0.97744
									10.8239	0.00927	0.00429	0.98644
									10.8466	0.00618	0.01364	0.98018
									10.8693	0.00113	0.0263	0.97257
									10.8922	0.00111	0.02068	0.97821
									10.9151	0.00749	0.00747	0.98504
									10.9381	0.01027	0.01102	0.97871
									10.9612	0.0062	0.02481	0.96899
									10.9845	0.00078	0.02444	0.97478
									11.0078	0.00018	0.01213	0.98769
									11.0312	0.00477	0.00945	0.98578
									11.0547	0.00674	0.02213	0.97113
									11.0783	0.00042	0.03004	0.96954
									11.1021	-0.00602	0.01766	0.98836
									11.1259	-0.00433	0.00109	1.00324
									11.1498	0.00207	0.00244	0.99549
									11.1738	0.00588	0.01624	0.97788
									11.198	0.0044	0.02033	0.97527
									11.2222	0.00299	0.01096	0.98605
									11.2466	0.00553	-0.00177	0.99624
									11.271	0.00807	-0.00717	0.9991
									11.2956	0.01263	0.00076	0.98661
									11.3202	0.02076	0.01337	0.96587
									11.345	0.02389	0.01813	0.95798
									11.3699	0.01864	0.01806	0.9633
									11.3949	0.01105	0.01947	0.96948
									11.42	0.00744	0.01898	0.97358
									11.4452	0.00507	0.01378	0.98115
									11.4705	-0.00048	0.00919	0.99129
									11.4959	-0.00758	0.01285	0.99473
									11.5215	-0.01287	0.02686	0.98601
									11.5471	-0.01392	0.03842	0.9755
									11.5729	-0.00958	0.03249	0.97709
									11.5988	-0.0023	0.01645	0.98585
									11.6248	0.00246	0.00842	0.98912
									11.6509	0.00306	0.0116	0.98534
									11.6772	-0.00034	0.01569	0.98465
									11.7035	-0.00301	0.01242	0.99059
									11.73	0.00057	0.00656	0.99287
									11.7566	0.00724	0.01063	0.98213
									11.7833	0.01062	0.02233	0.96705
									11.8102	0.00868	0.0242	0.96712
									11.8371	0.00629	0.0136	0.98011
									11.8642	0.00754	0.00654	0.98592
									11.8914	0.00961	0.01207	0.97832
									11.9188	0.00983	0.02186	0.96831
									11.9462	0.00956	0.02293	0.96751
									11.9738	0.01092	0.01507	0.97401
									12.0015	0.0123	0.01038	0.97732
									12.0294	0.00998	0.01676	0.97326
									12.0574	0.00412	0.02827	0.96761
									12.0855	-0.00127	0.02791	0.97336
									12.1137	-0.00171	0.01029	0.99142
									12.1421	0.00495	-0.00148	0.99653
									12.1706	0.01376	0.00809	0.97815
									12.1992	0.01818	0.02059	0.96123
									12.228	0.01855	0.01662	0.96483
									12.2569	0.01573	0.00292	0.98135
									12.2859	0.00789	0.00284	0.98927
									12.3151	-0.00071	0.01933	0.98138
									12.3444	-0.00275	0.02662	0.97613
									12.3739	0.00182	0.0122	0.98598
									12.4035	0.00423	-0.00288	0.99865
									12.4332	-0.00049	0.00559	0.9949
									12.4631	-0.00553	0.02504	0.98049
									12.4932	-0.00522	0.02784	0.97738
									12.5233	-0.00236	0.01608	0.98628
									12.5537	-0.00041	0.01041	0.99
									12.5841	0.00331	0.02144	0.97525
									12.6148	0.00498	0.03662	0.9584
									12.6455	0.00258	0.03475	0.96267
									12.6764	0.00252	0.01684	0.98064
									12.7075	0.00431	0.00679	0.9889
									12.7387	0.00576	0.01935	0.97489
									12.7701	0.0056	0.03638	0.95802
									12.8016	0.00366	0.03051	0.96583
									12.8333	0.00033	0.00625	0.99342
									12.8652	-0.00052	-0.01102	1.01154
									12.8972	0.00584	-0.00827	1.00243
									12.9293	0.01182	0.00623	0.98195
									12.9617	0.01413	0.01107	0.9748
									12.9941	0.01727	0.0018	0.98093
									13.0268	0.01986	0.00248	0.97766
									13.0596	0.02044	0.02025	0.95931
									13.0926	0.02022	0.03524	0.94454
									13.1257	0.01662	0.03284	0.95054
									13.159	0.01263	0.01857	0.9688
									13.1925	0.01491	0.01031	0.97478
									13.2262	0.0172	0.01346	0.96934
									13.26	0.01062	0.00953	0.97985
									13.294	-0.00338	-0.01133	1.01471
									13.3282	-0.01658	-0.02141	1.03799
									13.3625	-0.01848	-0.00125	1.01973
									13.3971	-0.00509	0.02302	0.98207
									13.4318	0.00972	0.02127	0.96901
									13.4667	0.01352	0.00632	0.98016
									13.5017	0.01399	0.0086	0.97741
									13.537	0.01371	0.0205	0.96579
									13.5724	0.01095	0.01671	0.97234
									13.608	0.00915	-0.00156	0.99241
									13.6439	0.01002	-0.01375	1.00373
									13.6799	0.01123	-0.00306	0.99183
									13.716	0.01155	0.02224	0.96621
									13.7524	0.0134	0.0361	0.9505
									13.789	0.01621	0.02597	0.95782
									13.8258	0.01498	0.01016	0.97486
									13.8627	0.01588	0.01179	0.97233
									13.8999	0.01976	0.02205	0.95819
									13.9373	0.01746	0.01972	0.96282
									13.9748	0.00923	0.00484	0.98593
									14.0126	0.00224	-0.00812	1.00588
									14.0506	0.00171	-0.00802	1.00631
									14.0888	0.00652	0.00223	0.99125
									14.1272	0.01079	0.00901	0.9802
									14.1657	0.0095	0.00605	0.98445
									14.2046	0.00533	0.00501	0.98966
									14.2436	0.00443	0.01436	0.98121
									14.2828	0.00482	0.02249	0.97269
									14.3223	0.00444	0.02015	0.97541
									14.362	0.00555	0.01611	0.97834
									14.4018	0.00447	0.01994	0.97559
									14.442	0.0002	0.02835	0.97145
									14.4823	0.00099	0.02919	0.96982
									14.5229	0.00812	0.01664	0.97524
									14.5637	0.00947	0.00306	0.98747
									14.6047	-0.00043	0.00658	0.99385
									14.6459	-0.00596	0.02898	0.97698
									14.6874	3e-05	0.04511	0.95486
									14.7292	0.00461	0.03226	0.96313
									14.7711	0.00464	0.01093	0.98443
									14.8133	0.00586	0.01517	0.97897
									14.8558	0.00641	0.03776	0.95583
									14.8985	0.00795	0.0461	0.94595
									14.9414	0.01155	0.0273	0.96115
									14.9846	0.01145	0.00356	0.98499
									15.028	0.00701	0.00663	0.98636
									15.0717	0.00137	0.01913	0.9795
									15.1156	-0.00146	0.01978	0.98168
									15.1598	0.00355	0.00972	0.98673
									15.2043	0.01083	0.00927	0.9799
									15.249	0.01353	0.02716	0.95931
									15.294	0.01214	0.04559	0.94227
									15.3392	0.00974	0.04259	0.94767
									15.3848	0.00675	0.02143	0.97182
									15.4306	0.00422	0.00774	0.98804
									15.4766	0.00469	0.01542	0.97989
									15.5229	0.00595	0.03286	0.96119
									15.5696	0.00706	0.04	0.95294
									15.6165	0.00985	0.0264	0.96375
									15.6636	0.00925	0.00597	0.98478
									15.7111	0.00312	0.00676	0.99012
									15.7589	-0.00017	0.0248	0.97537
									15.8069	0.00654	0.02284	0.97062
									15.8552	0.01321	-0.01097	0.99776
									15.9039	-0.00155	-0.04515	1.0467
									15.9528	-0.03859	-0.04788	1.08647

## Sheet: Fig. 2e
	Wavelength (μm)	0°	5°	10°	15°	20°	25°	30°	35°
	1	0.06691	0.05884	0.02718	0.03931	0.08643	0.07932	0.04873	0.02333
	0.99	0.06805	0.05954	0.02736	0.03781	0.08341	0.08217	0.04379	0.0231
	0.98	0.06981	0.06111	0.02765	0.0365	0.08061	0.08569	0.03984	0.02172
	0.97	0.07252	0.06424	0.02778	0.03491	0.07783	0.0895	0.037	0.02019
	0.96	0.07407	0.06593	0.02774	0.03312	0.07516	0.09148	0.03713	0.01798
	0.95	0.07316	0.06482	0.02751	0.03184	0.07323	0.09309	0.04034	0.01504
	0.94	0.07092	0.06256	0.02735	0.03087	0.07165	0.09422	0.04347	0.01158
	0.93	0.06987	0.06151	0.0277	0.02982	0.06922	0.09428	0.04639	0.00815
	0.92	0.07015	0.06153	0.02858	0.0293	0.06618	0.09347	0.04901	0.00707
	0.91	0.07196	0.06319	0.02956	0.03068	0.06304	0.09251	0.05206	0.00867
	0.9	0.07511	0.06622	0.0305	0.03321	0.05966	0.09218	0.05604	0.0106
	0.89	0.07635	0.06714	0.03103	0.03567	0.05736	0.09231	0.06017	0.01208
	0.88	0.0749	0.06531	0.03102	0.03812	0.05955	0.09246	0.06351	0.0131
	0.87	0.07303	0.06295	0.03099	0.04015	0.06334	0.0912	0.06549	0.01435
	0.86	0.07268	0.06203	0.03164	0.04178	0.0666	0.08977	0.06706	0.01647
	0.85	0.07497	0.0638	0.03287	0.04259	0.06949	0.08878	0.06909	0.0192
	0.84	0.0786	0.06686	0.0342	0.04265	0.07276	0.08862	0.07025	0.02206
	0.83	0.07996	0.06774	0.03447	0.04232	0.07699	0.09011	0.06786	0.02359
	0.82	0.0781	0.06522	0.03354	0.04076	0.0805	0.09172	0.06381	0.02216
	0.81	0.0765	0.06278	0.03276	0.03869	0.07878	0.09265	0.05974	0.02029
	0.8	0.07755	0.06322	0.03284	0.03668	0.07479	0.09263	0.05729	0.01899
	0.79	0.08067	0.06616	0.03334	0.03464	0.0705	0.09292	0.05593	0.01676
	0.78	0.08238	0.06769	0.03293	0.03246	0.06693	0.09388	0.05436	0.01367
	0.77	0.08015	0.06574	0.03116	0.03014	0.0632	0.09351	0.05346	0.01072
	0.76	0.07854	0.06423	0.03051	0.02882	0.05913	0.09257	0.05731	0.01245
	0.75	0.07979	0.06559	0.03047	0.02788	0.05402	0.09171	0.06298	0.01565
	0.74	0.0822	0.06848	0.03041	0.02676	0.05099	0.09226	0.06894	0.01801
	0.73	0.0816	0.06849	0.02903	0.02602	0.05348	0.09421	0.07315	0.02011
	0.72	0.07957	0.06675	0.0278	0.02722	0.0569	0.09464	0.07624	0.02315
	0.711	0.08264	0.07126	0.02979	0.03003	0.06645	0.10855	0.09208	0.02979
	0.71	0.08213	0.07131	0.02987	0.03009	0.06692	0.10953	0.09286	0.03026
	0.701	0.08209	0.07174	0.02918	0.03068	0.07136	0.11249	0.09396	0.02912
	0.691	0.0811	0.07149	0.02968	0.03128	0.0771	0.11678	0.09108	0.02697
	0.681	0.0814	0.07098	0.03	0.03165	0.07975	0.11748	0.0874	0.02292
	0.671	0.08265	0.07127	0.03066	0.03197	0.0767	0.11692	0.08453	0.01813
	0.661	0.08222	0.07061	0.03084	0.03122	0.07097	0.11524	0.08243	0.01402
	0.651	0.0822	0.0704	0.03137	0.0304	0.06475	0.11277	0.0825	0.01661
	0.641	0.08365	0.07098	0.03191	0.0297	0.05812	0.11242	0.08643	0.02168
	0.631	0.08474	0.07193	0.03233	0.02943	0.05577	0.11294	0.09334	0.02687
	0.621	0.08435	0.07278	0.03173	0.02862	0.05807	0.11443	0.09915	0.03026
	0.611	0.08501	0.07344	0.0314	0.029	0.06182	0.11894	0.10475	0.02948
	0.601	0.08492	0.07481	0.03032	0.02967	0.06498	0.12214	0.10639	0.02646
	0.591	0.08504	0.07576	0.03002	0.03011	0.0674	0.12123	0.10305	0.02151
	0.581	0.08516	0.07665	0.0305	0.03047	0.066	0.11924	0.09993	0.0171
	0.571	0.08596	0.07768	0.03001	0.02911	0.05776	0.11796	0.09764	0.01927
	0.561	0.08687	0.07883	0.03032	0.0291	0.05053	0.1186	0.10022	0.02563
	0.551	0.08728	0.07844	0.03098	0.02931	0.04729	0.12021	0.10455	0.03022
	0.541	0.08838	0.08007	0.03128	0.02803	0.04994	0.12524	0.11149	0.03009
	0.531	0.09001	0.07996	0.03198	0.02756	0.05514	0.12761	0.11778	0.02704
	0.521	0.09108	0.08011	0.0315	0.02593	0.0579	0.1248	0.11631	0.02075
	0.511	0.09211	0.07975	0.03206	0.02483	0.056	0.12393	0.11517	0.01922
	0.501	0.09408	0.08128	0.03244	0.02451	0.04806	0.12538	0.11547	0.0275
	0.491	0.09352	0.08153	0.03155	0.024	0.04166	0.13028	0.11914	0.0316
	0.481	0.09565	0.08255	0.03272	0.02383	0.04504	0.13609	0.12573	0.031
	0.471	0.09647	0.08394	0.03279	0.02341	0.04756	0.13367	0.12967	0.02485
	0.461	0.0986	0.08534	0.03273	0.02412	0.04871	0.1328	0.12971	0.02284
	0.451	0.09961	0.08686	0.03438	0.02303	0.04196	0.13492	0.12973	0.03329
	0.441	0.10258	0.08691	0.03483	0.02378	0.0385	0.14065	0.13426	0.03538
	0.431	0.10506	0.09015	0.03458	0.02402	0.04241	0.14208	0.13884	0.03381
	0.421	0.10431	0.09003	0.03517	0.02222	0.04048	0.1396	0.13931	0.02651
	0.411	0.10637	0.09325	0.03629	0.02293	0.04111	0.14108	0.13782	0.03675
	0.401	0.11047	0.09546	0.03692	0.021	0.03747	0.14721	0.14401	0.04162
	0.391	0.11355	0.09562	0.03802	0.02195	0.03969	0.14543	0.14416	0.04
	0.381	0.11943	0.09701	0.04308	0.02663	0.04415	0.15142	0.15357	0.04919
	0.371	0.12922	0.11063	0.0573	0.03137	0.04833	0.15797	0.1578	0.05759
	0.361	0.13544	0.11351	0.06034	0.03116	0.05194	0.1621	0.1605	0.05613
	0.351	0.12316	0.10499	0.05443	0.03663	0.06122	0.15104	0.16445	0.06465
	0.341	0.14426	0.11571	0.09423	0.05531	0.09347	0.16341	0.16308	0.09398
	0.331	0.13779	0.09901	0.08132	0.04017	0.07321	0.16636	0.16597	0.08524
	0.321	0.12583	0.11579	0.10098	0.04602	0.06645	0.16084	0.15564	0.09363
	0.311	0.142	0.09829	0.07343	0.03821	0.06762	0.12749	0.15029	0.09667
	0.301	0.1135	0.08674	0.04952	0.0525	0.07475	0.11359	0.1311	0.08252

## Sheet: Fig. 2f
	Angle (°)	Transmittance
	0	0.08977
	1	0.09068
	2	0.09078
	3	0.08974
	4	0.08722
	5	0.07757
	6	0.0527
	7	0.03569
	8	0.03368
	9	0.03125
	10	0.02965
	11	0.02889
	12	0.02658
	13	0.02662
	14	0.02625
	15	0.02407
	16	0.02359
	17	0.02345
	18	0.02688
	19	0.03904
	20	0.04644
	21	0.0601
	22	0.08966
	23	0.11314
	24	0.11772
	25	0.12774
	26	0.13483
	27	0.13518
	28	0.13448
	29	0.12925
	30	0.11762
	31	0.10589
	32	0.09435
	33	0.06371
	34	0.03432
	35	0.02714
	36	0.0163
	37	0.00622
	38	0.00231
	39	0.00249
	40	0.00184
	41	0.000707506
	42	0.000965577
	43	0.00102
	44	0.000381635
	45	0.00082567
	46	0.000816161
	47	0.000632142
	48	-0.000123529
	49	0.000222472
	50	0.000903214
	51	0.000364907
	52	0.000738218
	53	0.000407452
	54	0.000539891
	55	-0.000139748
	56	0.000529765
	57	0.000130859
	58	0.000422346
	59	0.00122
	60	0.000349013
	61	0.000170561
	62	-0.000615321
	63	-0.000155973
	64	5.66195e-05
	65	0.000341051
	66	-0.000148397
	67	0.000306057
	68	-0.000548487
	69	0.000890077
	70	2.97531e-05
	71	8.50938e-05
	72	-3.84618e-05
	73	0.000755256
	74	-4.79168e-05
	75	0.000298823
	76	-0.000312798
	77	-8.32368e-05
	78	3.21751e-05
	79	0.000256088
	80	-0.000278122
	81	0.000191556
	82	-0.000366174
	83	-0.000118826
	84	-0.00106
	85	-0.000388367
	86	-0.000133052
	87	0.000144139
	88	-0.00117
	89	0.000665113
	90	-0.000167459

## Sheet: Fig. 2g
		τg_ave	τvis_ave	τdif_ave	εave
	Glass	0.91	0.91	0.01	0.87
	PMMM	0.95	0.95	0.73	0.98

## Sheet: Fig. 3c
	Width (μm)	τg_ave	εave
	6	0.935	0.965
	8	0.939	0.978
	10	0.949	0.976
	12	0.937	0.974
	14	0.938	0.972
	16	0.937	0.971

## Sheet: Fig. 3d
		εave	τg_ave
	Ref.38	0.93	0.9
	Ref.39	0.85	0.91
	Ref.40	0.92	0.88
	Ref.41	0.95	0.7
	Ref.42	0.98	0.9
	This work	0.98	0.95

## Sheet: Fig. 3e
		Temperature difference (°C)	Glass (W/m2)	PMMA (W/m2)	Ideal emitter 1 (W/m2)	Ideal emitter 2 (W/m2)
		-15	-64.7783	-52.1333	-43.8266	-10.1975
		-12.5	-41.5953	-28.1711	-19.5813	7.36405
		-10	-18.1033	-3.88123	4.9926	25.0635
		-7.5	5.68089	20.7426	29.9006	42.9016
		-5	29.7035	45.7057	55.1478	60.8789
		-2.5	54.1234	71.0132	80.7391	78.9962
		0	78.8919	96.6716	106.679	97.2542
		2.5	104.004	122.686	132.974	115.653
		5	129.451	149.063	159.628	134.194

## Sheet: Fig. 3f
	Temperature difference (°C)	Glass (W/m2)	PMMA (W/m2)	Ideal emitter 1 (W/m2)	Ideal emitter 2 (W/m2)
	-10	-68.1033	-53.8812	-45.0074	-24.9365
	-7.5	-31.8191	-16.7574	-7.5994	5.4016
	-5	4.70349	20.7057	30.1478	35.8789
	-2.5	41.6234	58.5132	68.2391	66.4962
	0	78.8919	96.6716	106.679	97.2542
	2.5	116.504	135.186	145.474	128.153
	5	154.451	174.063	184.628	159.194

## Sheet: Fig. 3g
		Diffuse light percentage (%)	Photosynthesis rate (μmol/m2/s)	Improvement (rel.%)
		0	43.2	0
		45	45.3	5.3
		71	47.1	9.4

[truncated: 3 more sheets: Fig. 4c & 4d, PMMM Uncertainty (0.3-2.5 μm), PMMM Uncertainty (8-13 μm)]
